# Supplementary material for: Novel Compound MMV1804559 from the Global Health Priority Box Exhibits In Vitro and In Vivo Activity against Madurella mycetomatis
Source: Int J Mol Sci. 2024 Jun 5;25(11):6227. doi: 10.3390/ijms25116227 (PMC11172423; doi:10.3390/ijms25116227)
Supplement: Supplementary file 1 [file ijms-25-06227-s001.zip]

Archive with 1 entries (1 files):
- ijms-2995488-supplementary.xlsx
