# Supplementary material for: Novel Compound MMV1804559 from the Global Health Priority Box Exhibits In Vitro and In Vivo Activity against Madurella mycetomatis
Source: Int J Mol Sci. 2024 Jun 5;25(11):6227. doi: 10.3390/ijms25116227 (PMC11172423; doi:10.3390/ijms25116227)
Supplement: Supplementary file 1 [file ijms-25-06227-s001.zip › ijms-2995488-supplementary.xlsx]

## Sheet: Screening data of MMV boxes 
											Madurella mycetomatis													MIC50 of Madurella mycetomatis										Falciformispora sengalensis													Madurella mycetomatis Galleria mellonella larvae model
Box and rack	Position	COMPOUND ID	BATCH ID	CONC in BOX	DISEASE SET	TRIVIAL NAME	CAS N°	Lit Ref	Molecular Formula	smiles	Mean growth 100 uM (%)	100 uM stdev	Mean growth 25 μM (%)	25 μM stdev	25 μM mean growth (%)	6.25 μM mean growth (%)	1.5 μM mean growth (%)	0.39 μM mean growth (%)	0.097 μM mean growth (%)	IC50 (μM)	IC50 std	IC90 (μM)	IC90 std	mm55	So1	Al1	p1	i1	i3	i11	Peru72012	CBS247.48	MIC50	Mean rowth 100 μM (%)	100 μM stdev	Mean growth 25 μM (%)	25 μM stdev	25 μM mean growth (%)	6.25 μM mean growth (%)	1.5 μM mean growth (%)	0.39 μM mean growth (%)	0.097 μM mean growth (%)	IC50 (μM)	IC50 std	IC90 (μM)	IC90 std	No toxicity at … μM	Survival %	AUC
COVIDResponseBox - Plate A	A02	MMV003461		10 mM	Anti-infective agent - Antiparasitic	Niclosamide	50-65-7	doi.org/10.1101/2020.03.20.999730	C13 H8 Cl2 N2 O4	Oc1ccc(Cl)cc1C(=O)Nc2ccc(cc2Cl)[N+](=O)[O-]	4.722	0.412	4.627	0.223	4.63	92.12	140.86	160.76	141.31	14.72	2.12	23.83	0.19											0	0	0	0	0	97.87	99.18	99.04	99.54	15.43	0.01	23.08	0.01
COVIDResponseBox - Plate A	A03	MMV1804192		10 mM	Pharmaceutical immune agent - Thrombocytopenia	Lusutrombopag	1110766-97-6	doi.org/10.1101/2020.03.20.999730	C29 H32 Cl2 N2 O5 S	O(c1c(cccc1c2csc(n2)NC(c3cc(c(c(c3)Cl)\C=C(/C)\C(=O)O)Cl)=O)[C@H](C)OCCCCCC)C	85.905	5.567	80.964	17.588																				105.35	2.164	80.026	4.588
COVIDResponseBox - Plate A	A04	MMV1804190		10 mM	Antitumor agent	Bemcentinib	1037624-75-1	https://www.bergenbio.com/pipeline/bemcentinib-covid-19/	C30 H34 N8	Nc(nc(n1)Nc2ccc(CC[C@]([H])(N3CCCC3)CC4)c4c2)n1c(nn5)cc(CCCc(cccc6)c67)c57	4.453	1.762	4.066	1.436	4.07	126.3	159.57	164.83	158.98	17.25	3.4	23.95	0.67											5.201	1.194	-3.215	3.855	-3.22	98.28	99.09	98.86	99.13	15.18	0.36	22.57	0.62
COVIDResponseBox - Plate A	A05	MMV1804177		10 mM	Antiosteoporotic agent	ONO 5334	868273-90-9	doi.org/10.1101/2020.04.16.044016	C21 H34 N4 O4 S	[C@H](C1CCOCC1)(C(=O)C(=O)N\N=C(/SC[C@H]2C)\N2C)NC(C3CCCCCC3)=O	93.226	4.529	88.8	6.034																				98.842	2.084	95.497	4.373
COVIDResponseBox - Plate A	A06	MMV1803859		10 mM	Anti-infective agent - Antiviral agent	Remdesivir	1809249-37-3	doi.org/10.1101/2020.03.20.999730	C27 H35 N6 O8 P	c1ccccc1OP(N[C@H](C(OCC(CC)CC)=O)C)(=O)OC[C@H]2O[C@@](C#N)(c3ccc(c(N)ncn4)n34)[C@H](O)[C@@H]2O	85.67	15.044	95.098	12.091																				96.326	0.067	108.752	2.141
COVIDResponseBox - Plate A	A07	MMV659065		10 mM	Anti-infective agent - Antimalarial	N-Desethylamodiaquine	79352-78-6		C18 H18 Cl N3 O	CCNCc1cc(Nc2ccnc3cc(Cl)ccc23)ccc1O	2.652	0.701	37.033	47.664																				16.438	4.786	48.527	69.204
COVIDResponseBox - Plate A	A08	MMV1580187		10 mM	Respiratory system agent - Antiasthmatics	Ciclesonide	126544-47-6	doi.org/10.1101/2020.03.20.999730	C32 H44 O7	O=C(OCC([C@]1([C@]2(C)[C@H]([C@H]3[C@@H]([C@](C)(C(=C4)CC3)C=CC4=O)[C@@H](O)C2)C5)[C@@H]5OC(C6CCCCC6)O1)=O)C(C)C	90.736	0.77	75.342	8.292																				104.783	5.327	108.778	5.161
COVIDResponseBox - Plate A	A09	MMV637677		10 mM	Anti-infective agent - Anti-HIV agent	Nelfinavir	159989-64-7	www.medrxiv.org/content/10.1101/2020.04.16.20068379v1.full.pdf	C32 H45 N3 O4 S	Cc1c(O)cccc1C(=O)N[C@@H](CSc2ccccc2)[C@H](O)CN3C[C@H]4CCCC[C@H]4C[C@H]3C(=O)NC(C)(C)C	88.227	8.6	83.888	10.488																				104.535	1.715	106.83	7.597
COVIDResponseBox - Plate A	A10	MMV003140		10 mM	Cardiovascular agent - Coronary vasodilator	Ethaverine	486-47-5	doi.org/10.21203/rs.3.rs-23951/v1	C24 H29 N O4	CCOc1ccc(Cc2nccc3cc(OCC)c(OCC)cc23)cc1OCC	83.032	7.403	80.93	5.509																				104.506	1.714	107.496	3.464
COVIDResponseBox - Plate A	A11	MMV637861		10 mM	Anti-infective agent - Anti-HIV agent	Ritonavir	155213-67-5	doi.org/10.1016/j.phrs.2020.104859	C37 H48 N6 O5 S2	CC(C)[C@H](NC(=O)N(C)Cc1csc(n1)C(C)C)C(=O)N[C@H](C[C@H](O)[C@H](Cc2ccccc2)NC(=O)OCc3cncs3)Cc4ccccc4	82.209	26.887	74.087	23.928																				103.647	2.103	101.391	14.438
COVIDResponseBox - Plate A	B02	MMV001871		10 mM	Antitumor agent	Chlorpromazine	50-53-3 69-09-0	doi: 10.1016/j.encep.2020.04.010	C17 H19 Cl N2 S	CN(C)CCCN1c2ccccc2Sc3ccc(Cl)cc13	3.818	1.69	4.009	1.673																				7.452	1.989	22.721	2.002
COVIDResponseBox - Plate A	B03	MMV1804187		10 mM	Antitumor agent - B-cell non-Hodgkin's lymphoma	Apilimod	541550-19-0	doi.org/10.1101/2020.04.16.044016	C23 H26 N6 O2	N(c(nc(nc1N2CCOCC2)OCCc3ncccc3)c1)N=Cc4cccc(c4)C	10.443	0.731	45.86	59.909																				101.167	7.771	82.059	33.201
COVIDResponseBox - Plate A	B04	MMV1804185		10 mM	Antitumor agent	Regorafenib	755037-03-7	doi.org/10.21203/rs.3.rs-23951/v1	C21 H15 Cl F4 N4 O3	O(c1ccc(c(c1)F)NC(=O)Nc2ccc(c(c2)C(F)(F)F)Cl)c3ccnc(c3)C(=O)NC	74.367	54.217	69.904	37.404																				100.761	3.108	108.619	1.131
COVIDResponseBox - Plate A	B05	MMV1804178		10 mM	Antitumor agent	Pexidartanib	1029044-16-3	doi.org/10.21203/rs.3.rs-23951/v1	C20 H15 Cl F3 N5	C(c1cnc(cc1)NCc2cnc(cc2)C(F)(F)F)c3c[nH]c(ncc(c4)Cl)c34	95.48	3.11	93.115	12.454																				106.124	0.657	95.731	14.674
COVIDResponseBox - Plate A	B06	MMV637533		10 mM	Anti-infective agent - Antifungal	Ketoconazole	65277-42-1	doi.org/10.21203/rs.3.rs-23951/v1	C26 H28 Cl2 N4 O4	CC(=O)N1CCN(CC1)c2ccc(OC[C@H]3CO[C@@](Cn4ccnc4)(O3)c5ccc(Cl)cc5Cl)cc2	3.158	1.25	3.285	0.808																				12.268	0.004	31.616	5.38
COVIDResponseBox - Plate A	B07	MMV852425		10 mM	Nervous system agent - Antispasmodic	Drotaverine	14009-24-6 985-12-6	doi.org/10.21203/rs.3.rs-23951/v1	C24 H31 N O4	CCOc1ccc(C=C2NCCc3cc(OCC)c(OCC)cc23)cc1OCC	48.039	51.942	73.191	25.51																				106.18	2.222	112.207	1.177
COVIDResponseBox - Plate A	B08	MMV002398		10 mM	Cardiovascular agent - Antihypertensive	Verapamil	52-53-9 152-11-4	doi.org/10.1016/j.apsb.2020.02.008	C27 H38 N2 O4	COc1ccc(CCN(C)CCCC(C#N)(C(C)C)c2ccc(OC)c(OC)c2)cc1OC	98.842	1.021	76.866	14.879																				98.513	1.311	109.637	3.839
COVIDResponseBox - Plate A	B09	MMV1804226		10 mM	Antitumor agent	R 7112	939981-39-2		C38 H48 Cl2 N4 O4 S	C[C@@]1(c2ccc(cc2)Cl)[C@](c3ccc(cc3)Cl)(N=C(c4ccc(cc4OCC)C(C)(C)C)N1C(N5CCN(CC5)CCCS(=O)(=O)C)=O)C	99.786	1.849	86.892	4.262																				101.101	6.819	99.558	18.306
COVIDResponseBox - Plate A	B10	MMV659028		10 mM	Anti-infective agent - Anti-HIV agent	Atazanavir	198904-31-3	doi.org/10.1101/2020.04.04.020925.	C38 H52 N6 O7	COC(=O)N[C@H](C(=O)N[C@@H](Cc1ccccc1)[C@@H](O)CN(Cc2ccc(cc2)c3ccccn3)NC(=O)[C@@H](NC(=O)OC)C(C)(C)C)C(C)(C)C	105.324	21.638	88.935	24.35																				108.056	3.265	114.236	2.345
COVIDResponseBox - Plate A	B11	MMV1804179		10 mM	Pharmaceutical immune agent - Thrombocytopenia	Ruxolitinib	941678-49-5	doi.org/10.1101/2020.03.20.999730 doi.org/10.1016/S1473-3099(20)30132-8	C17 H18 N6	[C@@H](C1CCCC1)(n(ncc2c3ncnc([nH]cc4)c34)c2)CC#N	92.434	2.682	76.642	15.353																				103.488	2.699	110.397	1.915
COVIDResponseBox - Plate A	C02	MMV002798		10 mM	Nervous system agent - Antispasmodic	Papaverine	58-74-2 61-25-6	doi.org/10.21203/rs.3.rs-23951/v1	C20 H21 N O4	COc1ccc(Cc2nccc3cc(OC)c(OC)cc23)cc1OC	83.361	7.079	78.032	18.428																				104.207	2.034	109.683	0.479
COVIDResponseBox - Plate A	C03	MMV000029		10 mM	Anti-infective agent - Antimalarial	GSK-369796	1010411-21-8 459133-38-1	doi.org/10.1101/2020.04.16.044016	C20 H22 Cl N3 O	CC(C)(C)NCc1ccc(Nc2ccnc3cc(Cl)ccc23)cc1O	3.732	1.65	79.095	1.41																				17.051	3.269	95.84	4.831
COVIDResponseBox - Plate A	C04	MMV1804186		10 mM	Anti-infective agent - Antiviral agent	Daclatasvir	1009119-64-5	en.irct.ir/trial/46463	C40 H50 N8 O6	C(N1CCC[C@H]1c2ncc(c3ccc(c4ccc(c5cnc([C@@H]6CCCN6C(=O)[C@H](C(C)C)NC(=O)OC)[nH]5)cc4)cc3)[nH]2)(=O)[C@H](C(C)C)NC(=O)OC	85.602	12.474	82.492	37.873																				99.807	14.521	114.264	1.959
COVIDResponseBox - Plate A	C05	MMV658920		10 mM	Genetic disorders agent - HGP syndrome	Lonafarnib	193275-84-2	doi.org/10.21203/rs.3.rs-23951/v1	C27 H31 Br2 Cl N4 O2	NC(=O)N1CCC(CC(=O)N2CCC(CC2)[C@H]3c4ncc(Br)cc4CCc5cc(Cl)cc(Br)c35)CC1	11.229	6.399	3.173	1.124																				100.757	1.368	105.003	3.752
COVIDResponseBox - Plate A	C06	MMV637528		10 mM	Anti-infective agent - Antifungal	Itraconazole	84625-61-6	clinicaltrialsregister.eu/ctr-search/trial/2020-001243-15/BE	C35 H38 Cl2 N8 O4	CCC(C)N1N=CN(C1=O)c2ccc(cc2)N3CCN(CC3)c4ccc(OCC5COC(Cn6cncn6)(O5)c7ccc(Cl)cc7Cl)cc4	4.459	0.864	5.466	1.411																				81.118	2.958	37.228	3.399
COVIDResponseBox - Plate A	C07	MMV690621		10 mM	Anti-infective agent - Antiviral agent	GSK 983	827591-02-6	doi.org/10.1016/j.chembiol.2020.05.002	C18 H16 Cl N3 O	Clc1ccc2[nH]c3C(CCCc3c2c1)NC(=O)c4ccccn4	9.388	5.691	35.312	42.064																				103.041	6.456	106.692	8.054
COVIDResponseBox - Plate A	C08	MMV662539		10 mM	Antitumor agent - Leukemia	Tioguanine	154-42-7	doi.org/10.21203/rs.3.rs-23951/v1	C5 H5 N5 S	Nc1nc(S)c2[nH]cnc2n1	92.804	2.128	71.755	16.436																				102.862	0.752	105.749	5.722
COVIDResponseBox - Plate A	C09	MMV1804184		10 mM	Antitumor agent	Tomivosertib	1849590-01-7	doi.org/10.1016/j.bbi.2020.05.078	C17 H20 N6 O2	O=C1C(=CC(=C(C(NC23CCCCC2)=O)N13)C)Nc4ncnc(c4)N	84.72	6.692	85.938	1.179																				106.692	1.088	111.102	1.874
COVIDResponseBox - Plate A	C10	MMV690777		10 mM	Antitumor agent	LY 2228820	862505-00-8	doi.org/10.1101/2020.05.12.091256	C24 H29 F N6	CC(C)(C)Cn1c(N)nc2ccc(nc12)c3[nH]c(nc3c4ccc(F)cc4)C(C)(C)C	3.853	0.914	82.862	33.49																				55.042	48.973	99.983	15.791
COVIDResponseBox - Plate A	C11	MMV1804180		10 mM	Anti-infective agent - Antibacterial	Tigecycline	220620-09-7	doi.org/10.1016/j.apsb.2020.02.008	C29 H39 N5 O8	O[C@](C(C(=C([C@H]1N(C)C)O)C(=O)N)=O)(C(=C(C(c(c(c(cc2N(C)C)NC(=O)CNC(C)(C)C)O)c2C3)=O)[C@]3([H])C4)O)[C@]14[H]	103.929	12.232	69.079	30.696																				106.995	2.507	103.737	11.758
COVIDResponseBox - Plate A	D02	MMV002832		10 mM	Cardiovascular agent - Antiarrhythmic	Digoxin	20830-75-5	doi.org/10.1101/2020.03.20.999730	C41 H64 O14	C[C@H]1O[C@H](C[C@H](O)[C@@H]1O)O[C@H]2[C@@H](O)C[C@H](O[C@H]3[C@@H](O)C[C@H](O[C@H]4CC[C@@]5(C)[C@H](CC[C@@H]6[C@@H]5C[C@@H](O)[C@]7(C)[C@H](CC[C@]67O)C8=CC(=O)OC8)C4)O[C@@H]3C)O[C@@H]2C	90.844	14.411	82.128	22.558																				106.124	0.657	99.494	19.04
COVIDResponseBox - Plate A	D03	MMV000001		10 mM	Anti-infective agent - Antimalarial	Amodiaquine	69-44-3 86-42-0	doi.org/10.1101/2020.03.20.999730	C20 H22 Cl N3 O	CCN(CC)Cc1cc(Nc2ccnc3cc(Cl)ccc23)ccc1O	43.405	58.334	81.324	3.692																				88.291	16.633	89.787	1.164
COVIDResponseBox - Plate A	D04	MMV003162		10 mM	Pharmaceutical immune agent - Antihystaminic	Astemizole	68844-77-9	doi.org/10.1101/2020.04.16.044016	C28 H31 F N4 O	COc1ccc(CCN2CCC(CC2)Nc3nc4ccccc4n3Cc5ccc(F)cc5)cc1	4.431	0.742	3.508	1.28	3.51	126.49	148.24	139.49	152.31	17	4.03	23.83	0.75											15.01	5.368	12.899	2.289	12.9	97.99	99.04	99.63	99.56	16.83	0.28
COVIDResponseBox - Plate A	D05	MMV000012		10 mM	Anti-infective agent - Antimalarial	Halofantrine	36167-63-2 69756-53-2	doi.org/10.36877/pddbs.a0000065	C26 H30 Cl2 F3 N O	CCCCN(CCCC)CCC(O)c1cc2c(Cl)cc(Cl)cc2c3cc(ccc13)C(F)(F)F	77.324	0.058	75.565	7.617																				106.136	2.284	98.225	12.96
COVIDResponseBox - Plate A	D06	MMV1634362		10 mM	Anti-infective agent - Antifungal	Ravuconazole	182760-06-1	doi.org/10.21203/rs.3.rs-23951/v1	C22 H17 F2 N5 O S	C[C@@H](c1nc(cs1)c2ccc(cc2)C#N)[C@](O)(Cn3cncn3)c4ccc(F)cc4F	5.775	2.396	3.038	1.205																				52.277	0.41	49.915	7.153
COVIDResponseBox - Plate A	D07	MMV1804183		10 mM	Anti-infective agent - Antiparasitic	Tizoxanide	173903-47-4	prodrug of nitazoxanide	C10 H7 N3 O4 S	C(c1ccccc1O)(=O)Nc2ncc(s2)N(=O)=O	91.825	2.224	72.622	15.683																				100.022	6.115	95.798	22.56
COVIDResponseBox - Plate A	D08	MMV003305		10 mM	Nervous system agent - Anticonvulsant	Valproic Acid	99-66-1	www.biorxiv.org/content/10.1101/2020.03.22.002386v1.full.pdf	C8 H16 O2	CCCC(CCC)C(=O)O	79.373	8.126	76.043	22.264																				106.484	3.024	111.904	4.258
COVIDResponseBox - Plate A	D09	MMV1804227		10 mM	Anti-infective agent - Antiviral agent	Simeprevir	923604-59-5	doi.org/10.20944/preprints202002.0438.v1	C38 H47 N5 O7 S2	C([C@@]12[C@]([H])(\C=C/CCCCN(C([C@]([H])(C[C@H](Oc3cc(c4scc(n4)C(C)C)nc(c(c(cc5)OC)C)c35)C6)[C@]6([H])C(N1)=O)=O)C)C2)(=O)NS(C7CC7)(=O)=O	74.767	22.545	87.071	5.014																				100.395	3.357	102.708	13.532
COVIDResponseBox - Plate A	D10	MMV688370		10 mM	Anti-infective agent - Antiviral agent	Favipiravir	259793-96-9	doi.org/10.1016/j.eng.2020.03.007	C5 H4 F N3 O2	NC(=O)c1nc(F)cnc1O	84.074	12.373	83.056	18.805																				101.662	0.294	113.759	2.096
COVIDResponseBox - Plate A	D11	MMV1804113		10 mM	Pharmaceutical immune agent	Vidofludimus	717824-30-1	clinicaltrials.gov/ct2/show/NCT04379271	C20 H18 F N O4	c1c(cccc1OC)c2ccc(NC(=O)C3=C(C(=O)O)CCC3)c(F)c2	91.493	8.3	76.059	13.421																				104.862	2.341	109.393	2.802
COVIDResponseBox - Plate A	E02	MMV637496		10 mM	Antigonadotropin agent	Hydroxyprogesterone	68-96-2	doi.org/10.1101/2020.03.20.999730	C21 H30 O3	CC(=O)[C@@]1(O)CC[C@H]2[C@H]3CCC4=CC(=O)CC[C@@]4(C)[C@H]3CC[C@]12C	83.811	12.744	80.241	16.17																				106.127	3.015	92.247	6.451
COVIDResponseBox - Plate A	E03	MMV1804176		10 mM	Hematologic agent - Anticoagulant	Nafamostat	81525-10-2	doi.org/10.21203/rs.3.rs-23951/v1	C19 H17 N5 O2	C(c(ccc(cc(cc1)OC(c2ccc(cc2)NC(N)=N)=O)c13)c3)(N)=N	72.255	38.863	79.879	15.816																				66.486	50.04	106.955	0.876
COVIDResponseBox - Plate A	E04	MMV1804173		10 mM	Antitumor agent	Amuvatinib	850879-09-3	doi.org/10.21203/rs.3.rs-23951/v1	C23 H21 N5 O3 S	C(N(CCN1c2ncnc(c3c(cccc3)o4)c24)CC1)(=S)NCc5ccc(OCO6)c6c5	77.86	13.728	73.404	15.286																				105.523	3.151	112.706	3.585
COVIDResponseBox - Plate A	E05	MMV000011		10 mM	Anti-infective agent - Antibacterial	Doxycycline	10592-13-9 564-25-0	doi.org/10.1101/2020.03.20.999730	C22 H24 N2 O8	C[C@@H]1[C@H]2[C@H](O)[C@H]3[C@H](N(C)C)C(=O)C(=C(O)[C@@]3(O)C(=C2C(=O)c4c(O)cccc14)O)C(=O)N	91.681	1.777	63.055	11.493																				108.239	2.904	108.254	5.689
COVIDResponseBox - Plate A	E06	MMV688731		10 mM	Anti-infective agent - Antiparasitic	Emetine	316-42-7 483-18-1	doi.org/10.21203/rs.3.rs-23951/v1	C29 H40 N2 O4	CC[C@H]1CN2CCc3cc(OC)c(OC)cc3[C@@H]2C[C@@H]1C[C@H]4NCCc5cc(OC)c(OC)cc45	43.638	58.085	84.795	13.667																				18.267	0.557	99.952	11.818
COVIDResponseBox - Plate A	E07	MMV1804244		10 mM	Antilipemic agent	Triparanol	78-41-1	doi.org/10.1101/2020.03.25.008482.	C27 H32 Cl N O2	C(c1ccc(cc1)C)(c2ccc(cc2)OCCN(CC)CC)(O)Cc3ccc(cc3)Cl	3.326	1.982	3.259	0.258	3.26	100.52	131.22	107.4	149.88	15.22	3.69	23.61	0.47											8.198	3.912	7.027	2.174	7.03	98.68	99.04	99.09	99.27	16.21	0.24	24.4	0.44
COVIDResponseBox - Plate A	E08	MMV002092		10 mM	Nervous system agent - Antidepressant	Clomipramine	17321-77-6 303-49-1	doi.org/10.1101/2020.03.25.008482.	C19 H23 Cl N2	CN(C)CCCN1c2ccccc2CCc3ccc(Cl)cc13	3.387	1.492	38.119	49.278																				12.534	1.99	51.463	9.112
COVIDResponseBox - Plate A	E09	MMV1804189		10 mM	Anti-infective agent - Antiviral agent	Sofosbuvir	1190307-88-0	doi.org/10.1016/j.lfs.2020.117592	C22 H29 F N3 O9 P	C[C@]([C@H](O)[C@@H](CO[P@@](=O)(N[C@@H](C)C(=O)OC(C)C)Oc1ccccc1)O2)(F)[C@]2([H])N3C=CC(NC3=O)=O	85.742	13.084	94.548	8.946																				107.774	2.123	111.528	2.016
COVIDResponseBox - Plate A	E10	MMV1804242		10 mM	Anti-inflammatory agent - Pancreatitis	Camostat	59721-28-7 59721-29-8	doi.org/10.21203/rs.3.rs-23951/v1	C20 H22 N4 O5	C(c1ccc(cc1)NC(N)=N)(=O)Oc2ccc(cc2)CC(=O)OCC(=O)N(C)C	93.226	3.55	77.614	33.903																				107.613	2.762	111.652	0.924
COVIDResponseBox - Plate A	E11	MMV1804249		10 mM	Genetic disorders agent - Spinal muscular atrophy	SMN-C3	1449597-34-5		C24 H28 N6 O	O=C(N(C=C(C1CCN(CC1)CC)C=C2C)C2=N3)C=C3c4cc(c(nc(c5)C)C)n5n4	89.752	11.009	80.23	22.486																				106.982	1.498	104.05	11.74
COVIDResponseBox - Plate A	F02	MMV002295		10 mM	Cardiovascular agent - Antihypertensive	Valsartan	137862-53-4	doi.org/10.1101/2020.03.20.999730	C24 H29 N5 O3	CCCCC(=O)N(Cc1ccc(cc1)c2ccccc2c3nn[nH]n3)[C@@H](C(C)C)C(=O)O	83.433	6.919	82.142	14.426																				106.58	2.169	103.063	4.305
COVIDResponseBox - Plate A	F03	MMV001992		10 mM	Cardiovascular agent - Antiarrhythmic	Amiodarone	1951-25-3 19774-82-4	clinicaltrials.gov/ct2/show/NCT04351763	C25 H29 I2 N O3	CCCCc1oc2ccccc2c1C(=O)c3cc(I)c(OCCN(CC)CC)c(I)c3	87.598	11.833	78.291	14.203																				103.495	1.399	101.124	9.007
COVIDResponseBox - Plate A	F04	MMV001860		10 mM	Pharmaceutical immune agent - Immunosuppressant	Cyclosporine	59865-13-3	doi.org/10.1101/2020.03.20.999730	C62 H111 N11 O12	CC[C@@H]1NC(=O)[C@H]([C@H](O)[C@H](C)C\C=C\C)N(C)C(=O)[C@H](C(C)C)N(C)C(=O)[C@H](CC(C)C)N(C)C(=O)[C@@H](CC(C)C)N(C)C(=O)[C@@H](C)NC(=O)[C@H](C)NC(=O)[C@H](CC(C)C)N(C)C(=O)[C@@H](NC(=O)[C@H](CC(C)C)N(C)C(=O)CN(C)C1=O)C(C)C	68.888	13.489	79.034	35.832																				94.542	3.705	113.461	2.632
COVIDResponseBox - Plate A	F05	MMV672931		10 mM	Anti-infective agent - Antiparasitic	Ivermectin	70288-86-7	doi.org/10.1016/j.antiviral.2020.104787	C48 H74 O14	CC[C@H](C)[C@H]1O[C@]2(CC[C@@H]1C)C[C@@H]3C[C@@H](C\C=C(/C)\[C@@H](O[C@H]4C[C@H](OC)[C@@H](O[C@H]5C[C@H](OC)[C@@H](O)[C@H](C)O5)[C@H](C)O4)[C@@H](C)\C=C\C=C\6/CO[C@@H]7[C@H](O)C(=C[C@@H](C(=O)O3)[C@]67O)C)O2	83.46	1.364	73.215	4.214																				106.406	1.799	93.919	8.816
COVIDResponseBox - Plate A	F06	MMV002813		10 mM	Anti-inflammatory agent	Indomethacin	53-86-1	doi.org/10.1111/ijcp.13535	C19 H16 Cl N O4	COc1ccc2c(c1)c(CC(=O)O)c(C)n2C(=O)c3ccc(Cl)cc3	80.759	15.93	79.659	13.606																				103.793	8.883	111.387	1.47
COVIDResponseBox - Plate A	F07	MMV002086		10 mM	Cardiovascular agent - Antihypertensive	Captopril	62571-86-2	clinicaltrials.gov/ct2/show/NCT04355429	C9 H15 N O3 S	C[C@H](CS)C(=O)N1CCC[C@H]1C(=O)O	95.803	6.37	77.497	20.916																				91.664	17.81	109.07	1.769
COVIDResponseBox - Plate A	F08	MMV001439		10 mM	Anti-infective agent - Antiviral agent	Ribavirin	36791-04-05	doi.org/10.1016/S0140-6736(20)31042-4	C8 H12 N4 O5	NC(=O)c1ncn(n1)[C@@H]2O[C@H](CO)[C@@H](O)[C@H]2O	87.606	22.729	87.866	29.485																				101.55	5.587	110.384	2.358
COVIDResponseBox - Plate A	F09	MMV010306		10 mM	Antitumor agent - Kidney cancer	Sorafenib	284461-73-0	doi.org/10.21203/rs.3.rs-23951/v1	C21 H16 Cl F3 N4 O3	CNC(=O)c1cc(Oc2ccc(NC(=O)Nc3ccc(Cl)c(c3)C(F)(F)F)cc2)ccn1	35.15	38.579	45.676	21.265																				94.431	0.971	103.089	8.42
COVIDResponseBox - Plate A	F10	MMV1804225		10 mM	Nervous system agent	ABT 239	460746-46-7 460748-71-4		C22 H22 N2 O	C(c(oc(ccc(c1ccc(cc1)C#N)c2)c23)c3)CN4CCC[C@H]4C	4.569	1.679	71.711	25.95																				17.847	4.497	98.449	17.429
COVIDResponseBox - Plate A	F11	MMV000013		10 mM	Anti-infective agent - Antimalarial	Hydroxychloroquine	118-42-3	doi.org/10.1093/cid/ciaa237 doi.org/10.4414/smw.2020.20262 doi.org/10.1016/j.ijantimicag.2020.105949	C18 H26 Cl N3 O	CCN(CCO)CCCC(C)Nc1ccnc2cc(Cl)ccc12	78.235	30.594	85.06	21.956																				105.403	0.753	109.232	4.305
COVIDResponseBox - Plate A	G02	MMV001977		10 mM	Nervous system agent - Antipsychotic	Benztropine	132-17-2 86-13-5	doi.org/10.1101/2020.03.25.008482.	C21 H25 N O	CN1[C@H]2CC[C@H]1CC(C2)OC(c3ccccc3)c4ccccc4	84.314	15.104	82.398	12.017																				102.536	0.29	103.134	2.704
COVIDResponseBox - Plate A	G03	MMV1804194		10 mM	Cardiovascular agent - Antihypertensive	Manidipine	89226-50-6 89226-75-5	Corona virus drugs – a brief overview of past, present and future, Journal of PeerScientist 2(2): e1000013	C35 H38 N4 O6	C(C1=C(NC(=C(C1c2cccc(c2)N(=O)=O)C(=O)OC)C)C)(=O)OCCN3CCN(CC3)C(c4ccccc4)c5ccccc5	86.719	13.723	81.673	11.388																				99.111	9.756	94.034	2.189
COVIDResponseBox - Plate A	G04	MMV1804175		10 mM	Respiratory system agent	Almitrine	27469-53-0 29608-49-9	doi.org/10.21203/rs.3.rs-23951/v1	C26 H29 F2 N7	C(c1ccc(cc1)F)(c2ccc(cc2)F)N3CCN(c4nc(nc(n4)NCC=C)NCC=C)CC3	83.896	12.947	91.809	9.34																				91.273	0.097	104.599	4.903
COVIDResponseBox - Plate A	G05	MMV688991		10 mM	Anti-infective agent - Antiparasitic	Nitazoxanide	55981-09-04	doi.org/10.20944/preprints202004.0432.v1	C12 H9 N3 O5 S	CC(=O)Oc1ccccc1C(=O)Nc2ncc(s2)[N+](=O)[O-]	95.602	1.829	87.72	17.091																				104.224	0.572	97.369	3.591
COVIDResponseBox - Plate A	G06	MMV690727		10 mM	Antitumor agent	MK-2206	1032349-93-1 1032350-13-2	doi.org/10.1101/2020.04.15.997254	C25 H21 N5 O	NC1(CCC1)c2ccc(cc2)c3nc4ccn5c(O)nnc5c4cc3c6ccccc6	3.132	0.802	79.326	12.66																				14.011	2.468	104.098	10.078
COVIDResponseBox - Plate A	G07	MMV1804243		10 mM	Anti-infective agent - Antifungal	Terconazole	67915-31-5	doi.org/10.1016/j.ijantimicag.2020.105969	C26 H31 Cl2 N5 O3	CC(C)N1CCN(CC1)c2ccc(OC[C@H]3CO[C@@](Cn4cncn4)(O3)c5ccc(Cl)cc5Cl)cc2	2.954	1.457	3.566	0.062																				7.597	1.399	20.119	12.3
COVIDResponseBox - Plate A	G08	MMV010288		10 mM	Antitumor agent - Leukemia	Midostaurin	120685-11-2	doi.org/10.1101/2020.03.22.002386.	C35 H30 N4 O4	CO[C@@H]1[C@@H](C[C@H]2O[C@]1(C)n3c4ccccc4c5c6CNC(=O)c6c7c8ccccc8n2c7c35)N(C)C(=O)c9ccccc9	87.285	7.186	77.876	4.033																				89.505	4.385	113.476	0.42
COVIDResponseBox - Plate A	G09	MMV000056		10 mM	Anti-infective agent - Antimalarial	Ferroquine	185055-67-8	doi:10.20944/preprints202003.0275.v1	C23 H24 Cl Fe N3	c1cc(c(NC[C]2[CH][CH][CH][C]2CN(C)C)ccn3)c3cc1Cl.[Fe].[CH]4[CH][CH][CH][CH]4	39.765	50.877	33.662	44.083																				57.973	62.285	59.178	70.289
COVIDResponseBox - Plate A	G10	MMV1804248		10 mM	Nervous system agent - Antipsychotic	SAX-187	554403-49-5 1883548-85-3		C15 H13 Cl N4 O2 S2	S(c1c(nc(scc2)n12)Cl)(n3cc(c(cccc4)c34)CCN)(=O)=O	2.897	1.458	79.949	23.513																				11.465	6.46	13.152	7.988
COVIDResponseBox - Plate A	G11	MMV1804174		10 mM	Antitumor agent - Breast cancer	Abemaciclib	1231929-97-7	doi.org/10.1101/2020.03.20.999730	C27 H32 F2 N8	C(n1c(nc(c(cc(c2c(cnc(n2)Nc3ncc(cc3)CN4CCN(CC4)CC)F)c5)F)c15)C)(C)C	85.235	11.377	80.508	23.195																				104.983	3.504	101.246	15.387
COVIDResponseBox - Plate A	H02	MMV1804191		10 mM	Antitumor agent	Pevonedistat	905579-51-3	doi.org/10.21203/rs.3.rs-23951/v1 doi.org/10.1038/s41586-020-2286-9	C21 H25 N5 O4 S	N([C@H]1CCc(cccc2)c12)c(ncn3)c(ccn4[C@@]5([H])C[C@H](O)[C@H](COS(=O)(=O)N)C5)c34	99.458	0.416	85.041	15.19																				100.817	6.725	112.354	0.854
COVIDResponseBox - Plate A	H03	MMV003277		10 mM	Antitumor agent	Tetrandrine	518-34-3	clinicaltrials.gov/ct2/show/NCT04308317	C38 H42 N2 O6	COc1ccc2C[C@@H]3N(C)CCc4cc(OC)c(OC)c(Oc5cc6[C@H](Cc7ccc(Oc1c2)cc7)N(C)CCc6cc5OC)c34	3.624	0.591	3.286	0.571																				20.628	8.122	33.433	48.435
COVIDResponseBox - Plate A	H04	MMV637572		10 mM	Anti-infective agent - Anti-HIV agent	Lopinavir	192725-17-0	doi.org/10.1101/2020.03.20.999730	C37 H48 N4 O5	CC(C)[C@H](N1CCCNC1)C(=O)N[C@@H](Cc2ccccc2)C(=O)[C@@H](O)[C@H](Cc3ccccc3)NC(=O)COc4c(C)cccc4C	96.566	12.562	81.053	30.536																				98.094	3.389	110.189	2.314
COVIDResponseBox - Plate A	H05	MMV009948		10 mM	Antitumor agent - Leukemia	Imatinib	152459-95-5 220127-57-1	doi.org/10.1101/2020.03.25.008482.	C29 H31 N7 O	CN1CCN(Cc2ccc(cc2)C(=O)Nc3ccc(C)c(Nc4nccc(n4)c5cccnc5)c3)CC1	70.716	4.036	85.996	2.364																				102.755	7.168	95.138	6.285
COVIDResponseBox - Plate A	H06	MMV001829		10 mM	Nervous system agent - Antipsychotic	Fluphenazine	146-56-5 69-23-8	doi.org/10.1101/2020.03.25.008482.	C22 H26 F3 N3 O S	OCCN1CCN(CCCN2c3ccccc3Sc4ccc(cc24)C(F)(F)F)CC1	3.713	0.304	3.76	0.609	3.76	115.48	146.56	140.24	176.15	15.97	4.81	23.75	0.75											8.279	0.31	1.112	2.15	1.11	97.62	99.13	99.56	98.57	15.51	0.21	23.28	0.38
COVIDResponseBox - Plate A	H07	MMV001635		10 mM	Nervous system agent - Schizophrenia	Haloperidol	52-86-8	doi.org/10.4414/smw.2020.20235	C21 H23 Cl F N O2	OC1(CCN(CCCC(=O)c2ccc(F)cc2)CC1)c3ccc(Cl)cc3	4.14	1.073	76.236	8.21																				14.237	12.947	102.746	10.982
COVIDResponseBox - Plate A	H08	MMV1580492		10 mM	Pharmaceutical immune agent - Multiple sclerosis	Ozanimod	1306760-87-1	clinicaltrials.gov/ct2/show/NCT04405102	C23 H24 N4 O3	CC(C)Oc1ccc(cc1C#N)c2onc(n2)c3cccc4[C@H](CCc34)NCCO	3.419	1.043	3.063	0.098	3.06	128.14	130.53	121.64	176.75	17.07	4.08	23.31	0.08											6.455	1.447	9.285	11.862	9.28	97.92	97.85	99.09	98.5	16.48	1.36	23.24	0.7
COVIDResponseBox - Plate A	H09	MMV002229		10 mM	Pharmaceutical immune agent - Antihystaminic	Loratidine	79794-75-5	doi.org/10.21203/rs.3.rs-23951/v1	C22 H23 Cl N2 O2	CCOC(=O)N1CCC(=C2c3ccc(Cl)cc3CCc4cccnc24)CC1	6.049	0.474	54.311	47.406																				103.745	0.018	105.939	7.261
COVIDResponseBox - Plate A	H10	MMV688774		10 mM	Anti-infective agent - Antifungal	Posaconazole	171228-49-2	doi.org/10.21203/rs.3.rs-23951/v1	C37 H42 F2 N8 O4	CC[C@@H]([C@H](C)O)N1N=CN(C1=O)c2ccc(cc2)N3CCN(CC3)c4ccc(OC[C@@H]5CO[C@](Cn6cncn6)(C5)c7ccc(F)cc7F)cc4	9.912	3.131	6.556	1.928																				24.133	9.101	25.22	6.024
COVIDResponseBox - Plate A	H11	MMV000025		10 mM	Anti-infective agent - Antimalarial	Pyronaridine	74847-35-1 76748-86-2	doi.org/10.1101/2020.03.20.999730	C29 H32 Cl N5 O2	COc1ccc2nc3cc(Cl)ccc3c(Nc4cc(CN5CCCC5)c(O)c(CN6CCCC6)c4)c2n1	40.039	52.995	76.281	14.368																				14.973	13.269	107.402	4.023
COVIDResponseBox - Plate B	A02	MMV001681		10 mM	Nervous system agent - Schizophrenia	Fluspirilene	1841-19-6	doi.org/10.1101/2020.03.25.008482.	C29H31F2N3O	Fc1ccc(cc1)C(CCCN2CCC3(CC2)N(CNC3=O)c4ccccc4)c5ccc(F)cc5	5.268	0.633	7.293	0.464	7.29	125.34	129.78	140.68	138.68	17.64	3.29	26.02	2.39											14.655	47.284	3.66	7.618	3.66	98.28	99.36	99.13	99.59	15.84	0.76	23.8	1.41
COVIDResponseBox - Plate B	A03	MMV000068		10 mM	Anti-infective agent - Antibiotic	Tetracycline	60-54-8 64-75-5	doi.org/10.1016/j.apsb.2020.02.008	C22 H24 N2 O8	CN(C)[C@H]1[C@@H]2C[C@H]3C(=C(O)[C@]2(O)C(=C(C(=O)N)C1=O)O)C(=O)c4c(O)cccc4[C@@]3(C)O	82.454	11.408	102.266	19.139																				94.061	5.022	99.655	1.331
COVIDResponseBox - Plate B	A04	MMV638007		10 mM	Antitumor agent - Breast cancer	Toremifene	89778-26-7 89778-27-8	doi.org/10.1101/2020.03.25.008482.	C26H28ClNO	CN(C)CCOc1ccc(cc1)\C(=C(\CCCl)/c2ccccc2)\c3ccccc3	6.661	1.463	7.233	0.11	7.06	117.54	154.42	126.31	138.28	17.28	2.44	24.47	0.21											0	0	0	0	0	96.25	96.88	98.95	99.27	15.26	0.08	23.05	0.01
COVIDResponseBox - Plate B	A05	MMV004066		10 mM	Anti-infective agent - Antibiotic	Doxorubicin	23214-92-8 25316-40-9	doi: 10.1038/s41586-020-2286-9	C27H29NO11	COc1cccc2C(=O)c3c(O)c4C[C@](O)(C[C@H](O[C@H]5C[C@H](N)[C@H](O)[C@H](C)O5)c4c(O)c3C(=O)c12)C(=O)CO	72.47	53.122	116.36	2.756																				96.265	8.709	94.804	15.094
COVIDResponseBox - Plate B	A06	MMV637897		10 mM	Pharmaceutical immune agent - Immunosuppressant	Rapamycin	53123-88-9	doi: 10.1038/d41587-020-00013-z	C51H79NO13	CO[C@@H]1C[C@H](C[C@@H](C)[C@@H]2CC(=O)[C@H](C)\C=C(/C)\[C@@H](O)[C@@H](OC)C(=O)[C@H](C)C[C@H](C)\C=C\C=C\C=C(/C)\[C@H](C[C@@H]3CC[C@@H](C)[C@@](O)(O3)C(=O)C(=O)N4CCCC[C@H]4C(=O)O2)OC)CC[C@H]1O	69.287	22.945	120.268	38.339																				104.677	3.013	103.231	2.362
COVIDResponseBox - Plate B	A07	MMV1580167		10 mM	Antitumor agent - Leukemia	Ponatinib	943319-70-8	doi.org/10.1101/2020.02.05.936013	C29 H27 F3 N6 O	CN1CCN(Cc2c(C(F)(F)F)cc(NC(c3cc(C#Cc4n5c(cccn5)nc4)c(C)cc3)=O)cc2)CC1	10.463	4.49	16.353	14.985																				-2.571	4.637	20.697	0.133
COVIDResponseBox - Plate B	A08	MMV1804188		10 mM	Genetic disorders agent - Fabry disease	Migalastat	108147-54-2 75172-81-5	doi.org/10.1101/2020.03.22.002386	C6 H13 N O4	OC[C@H]1NC[C@H](O)[C@@H](O)[C@H]1O	91.121	4.917	100.993	9.928																				100.195	2.95	94.748	1.616
COVIDResponseBox - Plate B	A09	MMV007474		10 mM	Antitumor agent	Berbamine	478-61-5	doi.org/10.1101/2020.03.20.999730	C37H40N2O6	COc1cc2CCN(C)[C@H]3Cc4ccc(Oc5cc(C[C@H]6N(C)CCc7cc(OC)c(OC)c(Oc1cc23)c67)ccc5O)cc4	5.992	0.598	88.946	4.968																				12.619	9.763	99.143	3.761
COVIDResponseBox - Plate B	A10	MMV004131		10 mM	Antidiabetic agent	Metformin	1115-70-4 657-24-9	doi.org/10.1016/j.diabres.2020.108183	C4 H11 N5	CN(C)C(=N)N=C(N)N	87.239	12.713	86.968	11.225																				104.877	2.63	103.525	2.863
COVIDResponseBox - Plate B	A11	MMV002337		10 mM	Anti-infective agent - Antifungal	Fluconazole	86386-73-4	doi.org/10.1016/j.clim.2020.108413 10.1080/07391102.2020.1763201	C13H12F2N6O	OC(Cn1cncn1)(Cn2cncn2)c3ccc(F)cc3F	4.946	0.23	76.047	78.242																				105.455	0.213	105.611	5.814
COVIDResponseBox - Plate B	B02	MMV000014		10 mM	Anti-infective agent - Antimalarial	Lumefantrine	82186-77-4	doi.org/10.21203/rs.3.rs-23951/v1	C30 H32 Cl3 N O	CCCCN(CCCC)CC(O)c1cc(Cl)cc2\C(=C/c3ccc(Cl)cc3)\c4cc(Cl)ccc4c12	87.879	21.363	106.528	22.778																				96.298	4.761	98.654	3.172
COVIDResponseBox - Plate B	B03	MMV1804247		10 mM	Anti-infective agent	Anidulafungin	166663-25-8	doi.org/10.1101/2020.03.20.999730	C58 H73 N7 O17	CCCCCOc1ccc(cc1)c2ccc(cc2)c3ccc(cc3)C(=O)N[C@H]4C[C@@H](O)[C@@H](O)NC(=O)[C@@H]5[C@@H](O)[C@@H](C)CN5C(=O)[C@@H](NC(=O)[C@@H](NC(=O)[C@@H]6C[C@@H](O)CN6C(=O)[C@@H](NC4=O)[C@@H](C)O)[C@H](O)[C@@H](O)c7ccc(O)cc7)[C@@H](C)O	54.204	57.043	92.922	19.018																				67.534	32.934	84.515	7.901
COVIDResponseBox - Plate B	B04	MMV1804250		10 mM	Anti-inflammatory agent	Hanfangchin B	436-77-1		C37 H40 N2 O6	COc1ccc2C[C@H]3N(C)CCc4cc(OC)c(O)c(Oc5cc6[C@H](Cc7ccc(Oc1c2)cc7)N(C)CCc6cc5OC)c34	5.123	0.673	5.48	0.019																				19.697	10.849	100.119	0.862
COVIDResponseBox - Plate B	B05	MMV640046		10 mM	Nervous system agent - Parkinson's disease	Entacapone	130929-57-6	doi.org/10.1038/s41586-020-2286-9	C14H15N3O5	CCN(CC)C(=O)\C(=C\c1cc(O)c(O)c(c1)[N+](=O)[O-])\C#N	91.751	10.78	106.517	0.281																				99.358	10.136	99.041	1.175
COVIDResponseBox - Plate B	B06	MMV001428		10 mM	Gastrointestinal agent - Antivomiting	Thiethylperazine	1179-69-7 1420-55-9	doi.org/10.1101/2020.03.25.008482.	C22H29N3S2	CCSc1ccc2Sc3ccccc3N(CCCN4CCN(C)CC4)c2c1	3.762	0.786	3.681	0.605	3.68	113.82	132.44	118.43	171.47	16.88	2.17	23.9	0.21											11.726	0.322	7.199	3.465	7.2	98.95	99.5	99.27	99.5	16.26	0.38	24.44	0.69
COVIDResponseBox - Plate B	B07	MMV639922		10 mM	Anti-inflammatory agent - Immunosuppresive drug	Tacrolimus	104987-11-3	doi.org/10.1681/ASN.2020030348	C44 H69 N O12	CO[C@H]1C[C@@H](CC[C@H]1O)\C=C(/C)\[C@H]2OC(=O)[C@@H]3CCCCN3C(=O)C(=O)[C@]4(O)O[C@H]([C@H](C[C@@H](C)C\C(=C\[C@@H](CC=C)C(=O)C[C@H](O)[C@H]2C)\C)OC)[C@H](C[C@H]4C)OC	48.084	62.897	84.477	20.182																				104.858	4.244	103.453	2.761
COVIDResponseBox - Plate B	B08	MMV1803334		10 mM	Antitumor agent	Dabrafenib	1195765-45-7		C23 H20 F3 N5 O2 S2	CC(C)(C)c1nc(c2cccc(NS(=O)(=O)c3c(F)cccc3F)c2F)c(s1)c4ccnc(N)n4	82.376	13.66	102.702	23.05																				103.826	3.617	100.529	9.032
COVIDResponseBox - Plate B	B09	MMV1804311		10 mM	Anti-infective agent - Anti-HIV agent	Dapivirine	244767-67-7	doi.org/10.21203/rs.3.rs-23951/v1	C20 H19 N5	Cc1cc(C)c(Nc2ccnc(Nc3ccc(cc3)C#N)n2)c(C)c1	86.631	28.564	92.36	0.848																				99.443	4.389	103.419	4.335
COVIDResponseBox - Plate B	B10	MMV003219		10 mM	Pharmaceutical immune agent - Immunosuppressant	Mycophenolic acid	24280-93-1	doi.org/10.1101/2020.05.05.079095	C17 H20 O6	COc1c(C)c2COC(=O)c2c(O)c1C\C=C(/C)\CCC(=O)O	94.563	3.427	87.987	0.181																				106.79	0.275	102.14	0.649
COVIDResponseBox - Plate B	B11	MMV1580478		10 mM	Anti-infective agent - Anti-HIV agent	Tenofovir	147127-20-6	doi.org/10.1016/j.lfs.2020.117592	C9 H14 N5 O4 P	C[C@H](Cn1cnc2c(N)ncnc12)OCP(=O)(O)O	81.342	16.275	89.393	17.101																				106.76	0.032	105.366	5.041
COVIDResponseBox - Plate B	C02	MMV083882		10 mM	Antitumor agent - Medulloblastoma	Silmitasertib	1009820-21-6	doi: 10.1038/d41587-020-00013-z	C19H12ClN3O2	OC(=O)c1ccc2c(c1)nc(Nc3cccc(Cl)c3)c4ccncc24	78.09	22.109	124.901	30.563																				97.294	10.853	97.241	5.853
COVIDResponseBox - Plate B	C03	MMV1804313		10 mM	Anti-infective agent	Oxyclozanide	2277-92-1	doi.org/10.1101/2020.03.20.999730	C13 H6 Cl5 N O3	Oc1c(Cl)cc(Cl)cc1NC(=O)c2c(O)c(Cl)cc(Cl)c2Cl	3.205	0.898	39.018	46.921																				12.47	2.43	89.885	13.868
COVIDResponseBox - Plate B	C04	MMV002436		10 mM	Anti-infective agent	Digitoxin	71-63-6	doi.org/10.1101/2020.03.20.999730	C41 H64 O13	C[C@H]1O[C@H](C[C@H](O)[C@@H]1O)O[C@H]2[C@@H](O)C[C@H](O[C@H]3[C@@H](O)C[C@H](O[C@H]4CC[C@@]5(C)[C@H](CC[C@@H]6[C@@H]5CC[C@]7(C)[C@H](CC[C@]67O)C8=CC(=O)OC8)C4)O[C@@H]3C)O[C@@H]2C	73.192	21.54	94.501	1.981																				98.015	6.334	99.132	1.303
COVIDResponseBox - Plate B	C05	MMV071737		10 mM	Anti-infective agent	Chlormidazole	3689-76-7 74298-63-8	doi.org/10.21203/rs.3.rs-23951/v1	C15 H13 Cl N2	Cc1nc2ccccc2n1Cc3ccc(Cl)cc3	5.04	1.861	76.482	20.62																				76.452	6.187	105.688	3.364
COVIDResponseBox - Plate B	C06	MMV001433		10 mM	Cardiovascular agent	Proscillaridin	0466-06-08	doi.org/10.1101/2020.03.20.999730	C30 H42 O8	C[C@@H]1O[C@@H](O[C@H]2CC[C@]3(C)[C@H]4CC[C@]5(C)[C@H](CC[C@]5(O)[C@@H]4CCC3=C2)C6=COC(=O)C=C6)[C@H](O)[C@H](O)[C@H]1O	82.761	15.999	93.175	4.587																				104.053	2.796	99.252	4.326
COVIDResponseBox - Plate B	C07	MMV1804353		10 mM	Antitumor agent	Dutacatib	501000-36-8		C23 H31 N7 O	CN1CCN(CC1)c2ccc(cc2)C(=O)NCc3cnc(nc3NCC(C)(C)C)C#N	3.966	1.238	72.933	4.831																				18.855	5.858	101.909	1.688
COVIDResponseBox - Plate B	C08	MMV1804354		10 mM	Antitumor agent	PB 28	172906-90-0 172907-03-8	doi.org/10.1038/s41586-020-2286-9	C24 H38 N2 O	COc1cccc2C(CCCN3CCN(CC3)C4CCCCC4)CCCc12	68.687	25.276	75.381	39.42																				102.793	2.124	100.887	1.607
COVIDResponseBox - Plate B	C09	MMV690755		10 mM	Anti-inflammatory agent	Baricitinib	1187594-09-7	doi: 10.1038/d41587-020-00013-z	C16 H17 N7 O2 S	CCS(=O)(=O)N1CC(CC#N)(C1)n2cc(cn2)c3ncnc4[nH]ccc34	80.344	28.312	94.343	1.347																				104.062	3.284	101.851	0.752
COVIDResponseBox - Plate B	C10	MMV1804617		10 mM	Nervous system agent - Insomnia	Eszopiclone	138729-47-2	doi.org/10.1002/2211-5463.12875	C17 H17 Cl N6 O3	CN1CCN(CC1)C(=O)O[C@@H]2N(C(=O)c3nccnc23)c4ccc(Cl)cn4	88.846	16.29	72.71	6.355																				101.901	5.764	105.942	5.855
COVIDResponseBox - Plate B	C11	MMV000016		10 mM	Anti-infective agent - Antimalarial	(+)-Mefloquine	51742-86-0 51742-87-1	doi.org/10.1101/2020.03.20.999730	C17H16F6N2O	O[C@H]([C@H]1CCCCN1)c2cc(nc3c(cccc23)C(F)(F)F)C(F)(F)F	4.199	1.404	5.402	1.721	5.4	119.76	138.24	149.36	139.75	17.51	1.8	24.26	0.07											14.767	2.625	8.55	0.322	8.55	99.13	99.13	99.32	99.99	16.42	0.04	24.7	0.07
COVIDResponseBox - Plate B	D02	MMV1804312		10 mM	Anti-infective agent - Anti microbial agent	Salinomycin	53003-10-4 55721-31-8	doi.org/10.1101/2020.03.20.999730	C42 H70 O11	CC[C@H]([C@H]1CC[C@H](C)[C@@H](O1)[C@@H](C)[C@H](O)[C@H](C)C(=O)[C@H](CC)[C@H]2O[C@@]3(O[C@@]4(CC[C@](C)(O4)[C@H]5CC[C@](O)(CC)[C@H](C)O5)[C@H](O)C=C3)[C@H](C)C[C@@H]2C)C(=O)O	70.266	13.489	124.498	47.039																				102.057	6.685	102.025	0.913
COVIDResponseBox - Plate B	D03	MMV1804357		10 mM	Antitumor agent	JQ 1	1268524-70-4	doi: 10.1007/s10930-020-09901-4	C23 H25 Cl N4 O2 S	Cc1sc2c(C(=N[C@@H](CC(=O)OC(C)(C)C)c3nnc(C)n23)c4ccc(Cl)cc4)c1C	4.139	0.83	97.105	11.511																				97.357	13.867	100.916	0.57
COVIDResponseBox - Plate B	D04	MMV1804356		10 mM	Cardiovascular agent	RVX 208	1044870-39-4	doi: 10.1007/s10930-020-09901-4	C20 H22 N2 O5	COc1cc(OC)c2c(O)nc(nc2c1)c3cc(C)c(OCCO)c(C)c3	72.704	14.736	103.442	18.578																				97.615	5.198	103.183	2.125
COVIDResponseBox - Plate B	D05	MMV690733		10 mM	Antitumor agent	Osimertinib	1421373-65-0 1421373-66-1	doi.org/10.1016/j.ejca.2020.04.004	C28 H33 N7 O2	COc1cc(N(C)CCN(C)C)c(NC(=O)C=C)cc1Nc2nccc(n2)c3cn(C)c4ccccc34	2.429	0.776	3.844	0.236	3.84	112.63	125.73	114.46	135.19	16.6	3.05	23.84	0.48											12.553	4.154	7.885	0.875	7.89	98.37	98.68	99.04	99.68	16.28	0.09	24.56	0.69
COVIDResponseBox - Plate B	D06	MMV002291		10 mM	Pharmaceutical immune agent	Cloperastine	14984-68-0 3703-76-2	doi.org/10.1038/s41586-020-2286-9	C20H24ClNO	Clc1ccc(cc1)C(OCCN2CCCCC2)c3ccccc3	4.6	0.341	119.917	43.607																				13.241	4.081	100.208	7.554
COVIDResponseBox - Plate B	D07	MMV637229		10 mM	Pharmaceutical immune agent	Clemastine	14976-57-9 15686-51-8	doi.org/10.1038/s41586-020-2286-9	C21H26ClNO	CN1CCC[C@@H]1CCO[C@](C)(c2ccccc2)c3ccc(Cl)cc3	4.372	1.241	11.146	4.813	1.47	102.71	90.43	87.16	96.44	16.37	0.15	23.52	1.03											13.731	1.313	17.937	5.975	33.71	100.66	99.49	99.67	98.9	20.44	0.7
COVIDResponseBox - Plate B	D08	MMV1804359		10 mM	Anti-infective agent - Antiviral agent	Merimepodib	198821-22-6	doi.org/10.1038/s41586-020-2286-9	C23 H24 N4 O6	COc1cc(NC(=O)Nc2cccc(CNC(=O)O[C@H]3CCOC3)c2)ccc1c4ocnc4	81.814	10.584	100.385	31.466																				102.242	1.756	100.122	3.314
COVIDResponseBox - Plate B	D09	MMV1804360		10 mM	Nervous system agent - Neuropathic pain	E 52862	1265917-14-3 878141-96-9	doi: 10.1007/s10930-020-09901-4	C20 H23 N3 O2	Cc1cc(OCCN2CCOCC2)nn1c3ccc4ccccc4c3	65.012	18.53	85.809	10.358																				102.778	0.898	104.996	3.835
COVIDResponseBox - Plate B	D10	MMV1804620		10 mM	Anti-infective agent - Anti-HIV agent	Doravirine	1338225-97-0	doi.org/10.26434/chemrxiv.12101457.v1	C17 H11 Cl F3 N5 O3	Cn1c(O)nnc1CN2C=CC(=C(Oc3cc(Cl)cc(c3)C#N)C2=O)C(F)(F)F	90.789	9.257	92.662	5.804																				106.173	0.102	105.654	5.448
COVIDResponseBox - Plate B	D11	MMV000031		10 mM	Agricultural agent - Fungicid	Cycloheximide	66-81-9	doi.org/10.21203/rs.3.rs-23951/v1	C15H23NO4	C[C@H]1C[C@H](C)C(=O)[C@@H](C1)[C@H](O)CC2CC(=O)NC(=O)C2	3.56	0.989	31.437	32.774																				100.676	4.771	101.478	3.722
COVIDResponseBox - Plate B	E02	MMV1804355		10 mM	Anti-infective agent - Antiviral agent	Umifenovir	131707-25-0	doi: 10.1038/d41587-020-00013-z	C22 H25 Br N2 O3 S	CCOC(=O)c1c(CSc2ccccc2)n(C)c3cc(Br)c(O)c(CN(C)C)c13	75.412	18.566	98.46	18.038																				97.826	8.103	103.275	4.131
COVIDResponseBox - Plate B	E03	MMV1804409		10 mM	Antitumor agent	MRT 68601		doi.org/10.1038/s41586-020-2286-9	C25 H34 N6 O2	O=C(NCCCNc1nc(Nc2ccc(cc2)N3CCOCC3)ncc1C4CC4)C5CCC5	72.096	30.423	100.633	9.336																				95.023	6.763	93.392	0.303
COVIDResponseBox - Plate B	E04	MMV1804408		10 mM	Nervous system agent	PD 144418	154130-99-1 1794760-28-3	doi.org/10.1038/s41586-020-2286-9	C18 H22 N2 O	CCCN1CCC=C(C1)c2onc(c2)c3ccc(C)cc3	4.884	1.131	92.592	1.01																				16.485	9.209	102.828	5.375
COVIDResponseBox - Plate B	E05	MMV1804411		10 mM	Anti-infective agent - Anti-HIV agent	(RS)-PPCC	932736-91-9 932736-90-8	doi.org/10.1038/s41586-020-2286-9	C24 H29 N O3	COC(=O)[C@]1(C[C@H]1CN2CCC(O)(CC2)c3ccccc3)c4ccc(C)cc4	72.19	16.944	77.244	14.847																				97.383	0.075	95.217	15.934
COVIDResponseBox - Plate B	E06	MMV1804479		10 mM	Anti-inflammatory agent	AZ3451	2100284-59-9	doi: 10.1007/s10930-020-09901-4	C30 H27 Br N4 O3	C[C@@H](C1CCCCC1)n2c(nc3cc(ccc23)C(=O)Nc4ccc(cc4)C#N)c5cc6OCOc6cc5Br	89.014	22.641	108.684	19.239																				102.458	7.353	105.553	4.879
COVIDResponseBox - Plate B	E07	MMV1804484		10 mM	Antitumor agent	ZINC4326719	799786-73-5	doi: 10.1007/s10930-020-09901-4	C15 H12 N4 O3 S	COc1ccc(cc1OC)c2nn3c(nnc3s2)c4occc4	55.237	31.035	96.974	7.537																				96.049	2.412	104.216	6.058
COVIDResponseBox - Plate B	E08	MMV002230		10 mM	Cardiovascular agent - Antihypertensive	Losartan	114798-26-4	doi.org/10.1016/S2213-2600(20)30153-3	C22H23ClN6O	CCCCc1nc(Cl)c(CO)n1Cc2ccc(cc2)c3ccccc3c4nn[nH]n4	88.849	9.366	102.736	25.815																				104.905	0.291	104.62	5.18
COVIDResponseBox - Plate B	E09	MMV637687		10 mM	Cardiovascular agent - Antihypertensive	Nifedipine	21829-25-4	doi.org/10.7759/cureus.8069	C17H18N2O6	COC(=O)C1=C(C)NC(=C(C1c2ccccc2[N+](=O)[O-])C(=O)OC)C	4.041	1.916	89.703	6.808																				41.142	6.767	98.937	3.369
COVIDResponseBox - Plate B	E10	MMV1804621		10 mM	Antidiabetic agent	Anagliptin	739366-20-2	doi.org/10.3390/molecules25112529	C19 H25 N7 O2	Cc1cc2ncc(cn2n1)C(=O)NCC(C)(C)NCC(=O)N3CCC[C@H]3C#N	84.811	6.345	82.445	1.892																				102.416	5.711	104.653	4.117
COVIDResponseBox - Plate B	E11	MMV892669		10 mM	Anti-infective agent - Antimalarial	Desmethyl ferroquine	903546-18-9		C22 H22 Cl Fe N3		2.486	0.613	2.784	0.406	4.56	140.77	135.89	150.76	123.81	18.21	2.9	24.27	0.04											14.643	1.499	10.156	2.934	10.16	99.13	99.45	99.45	99.86	16.61	0.34	24.61	0.07
COVIDResponseBox - Plate B	F02	MMV1804412		10 mM	Cardiovascular agent - Antihypertensive	Nebivolol	152520-56-4 118457-14-0	doi.org/10.1159/000507914	C22 H25 F2 N O4	O[C@@H](CNC[C@H](O)[C@H]1CCc2cc(F)ccc2O1)[C@@H]3CCc4cc(F)ccc4O3	3.817	0.049	5.786	0.536	2.59	81.15	94.24	79.92	84.1	13.8	1.7	23.24	0.7											12.329	2.63	5.417	0.581	5.01	98.36	99.98	99.89	99.85	15.97	0.06	24.65	0.03
COVIDResponseBox - Plate B	F03	MMV1804480		10 mM	Gastrointestinal agent	Aprepitant	170729-80-3	doi.org/10.3390/ijerph17072323	C23 H21 F7 N4 O3	C[C@@H](O[C@H]1OCCN(Cc2n[nH]c(O)n2)[C@H]1c3ccc(F)cc3)c4cc(cc(c4)C(F)(F)F)C(F)(F)F	5.094	0.632	89.85	2.208																				102.891	1.438	103.76	2.428
COVIDResponseBox - Plate B	F04	MMV676600		10 mM	Antitumor agent - Multiple Myeloma	Danusertib	827318-97-8	doi.org/10.3390/ph13060132	C26 H30 N6 O3	CO[C@@H](C(=O)N1Cc2[nH]nc(NC(=O)c3ccc(cc3)N4CCN(C)CC4)c2C1)c5ccccc5	77.669	10.102	93.996	14.196																				101.847	2.987	102.571	1.77
COVIDResponseBox - Plate B	F05	MMV1804482		10 mM	Anti-inflammatory agent - Psoriasis	Apremilast	608141-41-9	doi.org/10.1111/dth.13668	C22 H24 N2 O7 S	CCOc1cc(ccc1OC)[C@@H](CS(=O)(=O)C)N2C(=O)c3cccc(NC(=O)C)c3C2=O	90.357	9.869	98.321	7.467																				99.619	9.267	99.361	1.831
COVIDResponseBox - Plate B	F06	MMV1634116		10 mM	Anti-infective agent - Antibiotic	(-)-Anisomycin	22862-76-6	doi.org/10.1101/2020.03.25.008482	C14H19NO4	COc1ccc(C[C@H]2NC[C@H](O)[C@H]2OC(=O)C)cc1	3.354	0.291	111.279	23.156																				14.351	5.191	5.784	0.163
COVIDResponseBox - Plate B	F07	MMV1803325		10 mM	Antitumor agent - Blood cancer	Idelalisib	870281-82-6	doi.org/10.26434/chemrxiv.12155523.v1	C22 H18 F N7 O	CC[C@H](Nc1ncnc2[nH]cnc12)C3=Nc4cccc(F)c4C(=O)N3c5ccccc5	83.46	24.812	103.361	3.888																				98.43	5.157	98.045	5.057
COVIDResponseBox - Plate B	F08	MMV1580132		10 mM	Nervous system agent	Darifenacin	133099-07-7	doi.org/10.26434/chemrxiv.12430919.v1	C28 H30 N2 O2	NC(C([C@H]1CN(CCc2cc3c(OCC3)cc2)CC1)(c4ccccc4)c5ccccc5)=O	79.064	11.342	106.462	25.073																				97.934	3.956	95.291	0.771
COVIDResponseBox - Plate B	F09	MMV002649		10 mM	Anti-infective agent - Antibiotic	Spectinomycin	1695-77-8 22189-32-8		C14H24N2O7	CN[C@@H]1[C@H](O)[C@H](NC)[C@H]2O[C@]3(O)[C@@H](O[C@H](C)CC3=O)O[C@@H]2[C@H]1O	71.283	1.294	99.513	6.516																				102.46	6.249	104.556	4.151
COVIDResponseBox - Plate B	F10	MMV003406		10 mM	Pharmaceutical immune agent - Antihystaminic	Oxatomide	60607-34-3 65215-19-2	doi.org/10.26434/chemrxiv.12227363.v1	C27H30N4O	O=C1Nc2ccccc2N1CCCN3CCN(CC3)C(c4ccccc4)c5ccccc5	5.009	1.164	91.126	10.302																				28.702	8.48	102.941	2.976
COVIDResponseBox - Plate B	F11	MMV003186		10 mM	Pharmaceutical immune agent - Antihystaminic	Promethazine	58-33-3 60-87-7	doi.org/10.1101/2020.03.25.008482.	C17H20N2S	CC(CN1c2ccccc2Sc3ccccc13)N(C)C	3.58	1.346	77.824	10.651																				12.841	0.947	101.843	1.679
COVIDResponseBox - Plate B	G02	MMV690561		10 mM	Antitumor agent	Veliparib	912444-00-9	doi.org/10.1111/bph.15137	C13 H16 N4 O	C[C@@]1(CCCN1)c2nc3c(cccc3[nH]2)C(=O)N	87.562	13.986	129.58	43.767																				93.782	12.52	95.86	4.647
COVIDResponseBox - Plate B	G03	MMV002641		10 mM	Anti-inflammatory agent	Celecoxib	169590-42-5	doi.org/10.2139/ssrn.3570102	C17H14F3N3O2S	Cc1ccc(cc1)c2cc(nn2c3ccc(cc3)S(=O)(=O)N)C(F)(F)F	6.132	0.589	98.03	3.596																				9.81	6.572	101.783	4.92
COVIDResponseBox - Plate B	G04	MMV1804483		10 mM	Antitumor agent - Thyroid cancer	Cabozantinib	849217-68-1		C28 H24 F N3 O5	COc1cc2nccc(Oc3ccc(NC(=O)C4(CC4)C(=O)Nc5ccc(F)cc5)cc3)c2cc1OC	79.876	11.348	99.932	2.498																				98.425	8.055	83.562	31.094
COVIDResponseBox - Plate B	G05	MMV639974		10 mM	Antitumor agent - Neurofibromatosis	Selumetinib	606143-52-6	doi.org/10.26434/chemrxiv.12148764.v1	C17H15BrClFN4O3	Cn1cnc2c(F)c(Nc3ccc(Br)cc3Cl)c(cc12)C(=O)NOCCO	86.282	12.501	110.19	10.747																				102.949	4.658	96.892	3.02
COVIDResponseBox - Plate B	G06	MMV009415		10 mM	Antitumor agent - Multiple myeloma	Bortezomib	179324-69-7	doi.org/10.3390/ijms21103622	C19H25BN4O4	CC(C)C[C@H](NC(=O)[C@H](Cc1ccccc1)NC(=O)c2cnccn2)B(O)O	85.082	16.835	112.776	34.496																				93.716	0.792	103.424	2.294
COVIDResponseBox - Plate B	G07	MMV002137		10 mM	Nervous system agent - Antipsychotic	Pimozide	2062-78-4	doi.org/10.1101/2020.05.23.112235	C28 H29 F2 N3 O	Oc1nc2ccccc2n1C3CCN(CCCC(c4ccc(F)cc4)c5ccc(F)cc5)CC3	64.918	8.86	7.07	0.951																				100.125	0.952	100.854	6.335
COVIDResponseBox - Plate B	G08	MMV1804478		10 mM	Nervous system agent - Antipsychotic	Sertindole	106516-24-9	doi.org/10.1101/2020.02.05.936013	C24 H26 Cl F N4 O	Fc1ccc(cc1)n2cc(C3CCN(CCN4CCNC4=O)CC3)c5cc(Cl)ccc25	4.919	0.467	5.946	0.639	5.95	131.64	131.17	154.45	131.75	18.19	2.37	24.35	0.31											19.424	4.863	7.417	4.181	7.42	98.41	98.53	99.68	99.59	16.24	0.46	23.9	0.8
COVIDResponseBox - Plate B	G09	MMV1580497		10 mM	Anti-infective agent - Antiviral agent	Boceprevir	394730-60-0	doi.org/10.1038/s41422-020-0356-z	C27 H45 N5 O5	CC(C)(C)NC(=O)N[C@H](C(=O)N1C[C@H]2[C@@H]([C@H]1C(=O)NC(CC3CCC3)C(=O)C(=O)N)C2(C)C)C(C)(C)C	81.884	6.2	102.759	10.613																				100.585	6.103	103.116	2.627
COVIDResponseBox - Plate B	G10	MMV002260		10 mM	Anti-inflammatory agent - Osteoarthritis, Rheumatoid arthritis	Valdecoxib	181695-72-7	doi.org/10.3390/ijms21113793	C16H14N2O3S	Cc1onc(c2ccccc2)c1c3ccc(cc3)S(=O)(=O)N	91.071	6.965	116.632	33.938																				105.17	0.284	97.008	6.949
COVIDResponseBox - Plate B	G11	MMV001885		10 mM	Nervous system agent - Antidepressant	Paroxetine	61869-08-07	doi.org/10.1038/s41421-020-0153-3	C19H20FNO3	Fc1ccc(cc1)[C@@H]2CCNC[C@H]2COc3ccc4OCOc4c3	3.064	0.043	5.942	0.344																				15.336	1.719	100.644	0.324
COVIDResponseBox - Plate B	H02	MMV640037		10 mM	Anti-infective agent - Anti-HIV agent	Darunavir	206361-99-1 635728-49-3	doi.org/10.2174/0929867327666200416131117	C27 H37 N3 O7 S	CC(C)CN(C[C@@H](O)[C@H](Cc1ccccc1)NC(=O)O[C@H]2CO[C@H]3OCC[C@@H]23)S(=O)(=O)c4ccc(N)cc4	90.451	19.456	129.863	45.814																				101.402	6.659	97.743	7.275
COVIDResponseBox - Plate B	H03	MMV1804517		10 mM	Antitumor agent	Brequinar	96187-53-0	doi.org/10.1016/j.bj.2020.05.001	C23 H15 F2 N O2	Cc1c(C(=O)O)c2cc(F)ccc2nc1c3ccc(cc3)c4ccccc4F	83.302	21.411	115.378	36.2																				98.56	11.765	102.783	0.961
COVIDResponseBox - Plate B	H04	MMV690548		10 mM	Antitumor agent - Multiple Myeloma	Delanzomib	847499-27-8	doi.org/10.26434/chemrxiv.12047346.v1	C21 H28 B N3 O5	CC(C)C[C@H](NC(=O)[C@@H](NC(=O)c1cccc(n1)c2ccccc2)[C@@H](C)O)B(O)O	88.499	24.44	99.391	12.438																				98.966	0.214	102.373	1.235
COVIDResponseBox - Plate B	H05	MMV637283		10 mM	Anti-infective agent - Anti-HIV agent	Delavirdine	136817-59-9 147221-93-0	doi.org/10.26434/chemrxiv.12210845.v1	C22H28N6O3S	CC(C)Nc1cccnc1N2CCN(CC2)C(=O)c3cc4cc(NS(=O)(=O)C)ccc4[nH]3	96.344	7.086	104.081	7.775																				96.482	9.301	101.448	2.035
COVIDResponseBox - Plate B	H06	MMV659198		10 mM	Anti-infective agent - Anti-HIV agent	Indinavir	150378-17-9 157810-81-6	doi.org/10.1039/d0ra01899f	C36 H47 N5 O4	CC(C)(C)NC(=O)[C@@H]1CN(Cc2cccnc2)CCN1C[C@@H](O)C[C@@H](Cc3ccccc3)C(=O)N[C@@H]4[C@H](O)Cc5ccccc45	90.756	23.555	112.824	11.672																				102.845	2.704	104.785	4.133
COVIDResponseBox - Plate B	H07	MMV636937		10 mM	Anti-infective agent - Anti-HIV agent	Abacavir	136470-78-5	doi.org/10.1016/S2352-3018(20)30111-9	C14H18N6O	Nc1nc(NC2CC2)c3ncn([C@@H]4C[C@H](CO)C=C4)c3n1	83.767	6.01	97.041	4.75																				106.817	0.713	94.325	6.309
COVIDResponseBox - Plate B	H08	MMV001901		10 mM	Cardiovascular agent - Antihypertensive	Chlorothiazide	58-94-6	doi.org/10.1007/s002329900314	C7H6ClN3O4S2	NS(=O)(=O)c1cc2c(NC=NS2(=O)=O)cc1Cl	96.184	4.632	107.696	7.055																				103.492	2.288	103.304	1.954
COVIDResponseBox - Plate B	H09	MMV1803326		10 mM	Hematologic agent - Anticoagulant	Apixaban	503612-47-3	doi.org/10.1007/s11739-020-02331-1	C25 H25 N5 O4	COc1ccc(cc1)n2nc(C(=O)N)c3CCN(C(=O)c23)c4ccc(cc4)N5CCCCC5=O	84.067	8.962	111.202	15.801																				91.558	9.644	103.93	1.475
COVIDResponseBox - Plate B	H10	MMV000017		10 mM	Anti-infective agent - Antimalarial	Naphtoquine	173531-57-2 173531-58-3	10.26434/chemrxiv.12136002	C24 H28 Cl N3 O	CC(C)(C)NCc1cc(Nc2ccnc3cc(Cl)ccc23)c4CCCCc4c1O	95.113	18.958	112.856	6.365																				101.077	1.698	105.613	4.793
COVIDResponseBox - Plate B	H11	MMV000022		10 mM	Anti-infective agent - Antimalarial	Piperaquine	4085-31-8 915967-82-7	doi.org/10.1016/j.drup.2020.100719 doi.org/10.1016/j.imu.2020.100345	C29 H32 Cl2 N6	Clc1ccc2c(ccnc2c1)N3CCN(CCCN4CCN(CC4)c5ccnc6cc(Cl)ccc56)CC3	86.682	18.773	95.911	4.881																				100.923	5.121	103.904	2.632
GlobalHealthPriorityBox - Plate VEC	A02	MMV1793194	MMV1793194-01	10 mM	vector control	Nithiazine				[O-][N+](\C=C(/N1)\SCCC1)=O	122.197	40.072	93.964	22.938																				93.8082		86.4133	3.77365
GlobalHealthPriorityBox - Plate VEC	A03	MMV1578924	MMV1578924-02	10 mM	vector control	Milbemectin				[C@](O)(\C(=C\C=C\[C@H](C)C\C(\C)=C\C[C@@]([H])(O[C@@]1(CC[C@H](C)[C@@H]([R])O1)C2)C[C@]2([H])OC3=O)\CO4)([C@@]3([H])C=C(C)[C@H]5O)[C@]45[H]	13.431	0.495	22.069	20.729																				107.266		90.6576	3.94059
GlobalHealthPriorityBox - Plate VEC	A04	MMV1633823	MMV1633823-01	10 mM	vector control	Doramectin				CO[C@@H]1[C@@H](O)[C@H](C)O[C@@H](O[C@@H]2[C@@H](OC)C[C@H](O[C@@H]([C@@H](C)\C=C\C=C(\[C@](O)([C@H]3[C@H](O)C(C)=C4)[C@@H]4C(=O)O[C@H]5C[C@@H]6O[C@]7(O[C@H](C8CCCCC8)[C@@H](C)C=C7)C5)/CO3)\C(=C\C6)\C)O[C@H]2C)C1	125.176	51.301	100.571	33.858																				88.4634		93.0595	8.71016
GlobalHealthPriorityBox - Plate VEC	A05	MMV1577459	MMV1577459-01	10 mM	vector control	Chlorpyrifos-methyl				COP(Oc1c(Cl)cc(Cl)c(Cl)n1)(OC)=S	106.205	40.092	88.527	15.721																				93.4264		91.673	3.24404
GlobalHealthPriorityBox - Plate VEC	A06	MMV1634082	MMV1634082-01	10 mM	vector control	Methoquin-butyl				CCCCOC(c1c(cnc2c1cccc2)C)=O	140.787	9.756	86.665	6.941																				98.6757		90.4499	0.729076
GlobalHealthPriorityBox - Plate VEC	A07	MMV1577465	MMV1577465-02	10 mM	vector control	Ethiprole				CCS(c1c(C#N)nn(c2c(Cl)cc(C(F)(F)F)cc2Cl)c1N)=O	92.43	118.702	91.704	5.87																				83.6912		82.1223	13.4875
GlobalHealthPriorityBox - Plate VEC	A08	MMV1577452	MMV1577452-01	10 mM	vector control	[Bis(trifluoroacetoxy)iodo]benzene				c1ccc(I(OC(C(F)(F)F)=O)OC(C(F)(F)F)=O)cc1	181.897	49.046	89.926	7.454																				93.0446		97.8748	0.884798
GlobalHealthPriorityBox - Plate VEC	A09	MMV1634081	MMV1634081-01	10 mM	vector control	Fenoxacrim				CN1C(C(C(N(C1=O)C)=O)C(Nc2ccc(c(c2)Cl)Cl)=O)=O	10.445	3.023	56.032	67.498																				84.4548		83.2016	10.0521
GlobalHealthPriorityBox - Plate VEC	A10	MMV1577889	MMV1577889-01	10 mM	vector control	Spinetoram				O([C@@H]1O[C@H]([C@H](OC)[C@@H](OCC)[C@H]1OC)C)[C@H](C[C@@]([H])(CC[C@@]([H])([C@@]2([H])C(C([C@@H]([C@H](CCC[C@H](CC)OC(C2)=O)O[C@H]3CC[C@H](N(C)C)[C@@H](C)O3)C)=O)=C4)[C@@]45[H])[C@]56[H])C6	127.829	26.459	106.991	35.843																				85.6955		96.5215	4.21199
GlobalHealthPriorityBox - Plate VEC	A11	MMV1794204	MMV1794204-01	10 mM	vector control	Thiapronil				c1(c(Cl)cccc1)C(\C(=C(/SC=C2c3ccccc3)\N2)\C#N)=O	45.418	49.448	79.702	10.965																				100.203		90.502	3.97165
GlobalHealthPriorityBox - Plate VEC	B02	MMV1794212	MMV1794212-01	10 mM	vector control					c1cc(C)c(N(C(c2n(c3ncccc3Cl)nc(Br)c2)=O)CN(C(C)C)C4=O)c4c1	153.245	2.33	91.874	5.164																				93.3309		94.0484	2.5372
GlobalHealthPriorityBox - Plate VEC	B03	MMV002371	MMV002371-07	10 mM	vector control	Methoprene				COC(CCCC(C\C=C\C(\C)=C\C(OC(C)C)=O)C)(C)C	104.519	12.158	47.732	55.129																				97.8168		89.338	3.00265
GlobalHealthPriorityBox - Plate VEC	B04	MMV1634080	MMV1634080-01	10 mM	vector control	Dayoutong				O=C1C(=C(C=NN1c2ccc(c(c2)Cl)Cl)OCc3ccc(nc3)Cl)Cl	62.053	2.539	61.73	7.616																				102.971		92.2491	3.35769
GlobalHealthPriorityBox - Plate VEC	B05	MMV672931	MMV672931-02	10 mM	vector control	Ivermectin				O[C@](\C(=C\C=C\[C@@H]([C@@H](\C(=C\C[C@@]([H])(O[C@@]1(CC[C@H](C)[C@]([H])(O1)[C@@H](C)CC)C2)C[C@]2([H])OC3=O)\C)O[C@@H]4O[C@H]([C@H](O[C@@H]5O[C@H]([C@H](O)[C@@H](OC)C5)C)[C@@H](OC)C4)C)C)\CO6)([C@@]3([H])C=C([C@H]7O)C)[C@]67[H]	112.38	24.381	95.815	20.789																				91.2312		90.2273	5.68636
GlobalHealthPriorityBox - Plate VEC	B06	MMV637136	MMV637136-04	10 mM	vector control	Carbaryl				CNC(Oc1c(c2ccc1)cccc2)=O	85.301	14.103	95.833	1.778																				107.647		99.6231	0.886655
GlobalHealthPriorityBox - Plate VEC	B07	MMV689409	MMV689409-02	10 mM	vector control	Thiamethoxam				CN1\C(=N/[N+]([O-])=O)\N(Cc2sc(Cl)nc2)COC1	125.509	15.079	87.945	0.239																				86.8408		92.9781	4.30448
GlobalHealthPriorityBox - Plate VEC	B08	MMV003872	MMV003872-04	10 mM	vector control	Diazinon				CCOP(Oc1nc(C(C)C)nc(C)c1)(OCC)=S	135.245	25.27	108.216	22.955																				88.9406		97.859	14.7881
GlobalHealthPriorityBox - Plate VEC	B09	MMV1577461	MMV1577461-02	10 mM	vector control	Cyantraniliprole				CNC(c1c(NC(c2n(c3c(Cl)cccn3)nc(Br)c2)=O)c(C)cc(C#N)c1)=O	55.908	1.387	69.743	89.568																				103.162		89.5923	3.66665
GlobalHealthPriorityBox - Plate VEC	B10	MMV689416	MMV689416-02	10 mM	vector control	Chlorantraniliprole				Cc1c(NC(c2n(c3ncccc3Cl)nc(Br)c2)=O)c(C(NC)=O)cc(Cl)c1	56.969	64.089	81.897	11.704																				94.3808		93.3145	9.15681
GlobalHealthPriorityBox - Plate VEC	B11	MMV1794205	MMV1794205-01	10 mM	vector control					c1(c(F)cccc1)c2ccc(OCC(=O)N3CCC(N4CCN(CC)CC4)CC3)cc2	41.067	39.717	105.027	30.701																				6.00095		99.7678	3.33459
GlobalHealthPriorityBox - Plate VEC	C02	MMV1794213	MMV1794213-01	10 mM	vector control					n1(c(C(=O)Nc2c(Cl)cc(Cl)cc2C(=O)NC(C#N)(C)C)cc(Cl)n1)c3c(Cl)cccn3	115.575	19.861	103.914	39.846																				94.5717		94.3886	4.84113
GlobalHealthPriorityBox - Plate VEC	C03	MMV083774	MMV083774-05	10 mM	vector control	Fipronil				n1(nc(C#N)c(S(C(F)(F)F)=O)c1N)c2c(Cl)cc(C(F)(F)F)cc2Cl	86.525	25.365	119.885	45.093																				88.3679		92.1193	2.29417
GlobalHealthPriorityBox - Plate VEC	C04	MMV002519	MMV002519-11	10 mM	vector control	Rotenone				O=C1[C@]2([H])[C@@]([H])(COc(cc(OC)c(OC)c3)c23)Oc(c4c(O[C@@H](C(=C)C)C4)cc5)c15	9.112	2.461	7.569	1.039																				101.825		90.6429	5.64392
GlobalHealthPriorityBox - Plate VEC	C05	MMV689404	MMV689404-02	10 mM	vector control	Triflumuron				O=C(NC(=O)c1c(Cl)cccc1)Nc2ccc(OC(F)(F)F)cc2	111.877	4.838	105.69	33.374																				76.0558		84.1035	0.951822
GlobalHealthPriorityBox - Plate VEC	C06	MMV1633827	MMV1633827-01	10 mM	vector control	3-Tropanecarbonitrile				CN(C1CC2)C2CC(C#N)C1	117.367	13.356	85.568	7.695																				85.791		92.0708	5.06861
GlobalHealthPriorityBox - Plate VEC	C07	MMV027339	MMV027339-03	10 mM	vector control	Flucofuron				c1c(NC(Nc2cc(C(F)(F)F)c(Cl)cc2)=O)cc(C(F)(F)F)c(Cl)c1	49.597	55.745	43.469	48.315																				88.0816		99.3729	13.3482
GlobalHealthPriorityBox - Plate VEC	C08	MMV1577455	MMV1577455-01	10 mM	vector control	Pirimiphos-methyl				CCN(c1nc(OP(OC)(OC)=S)cc(C)n1)CC	99.394	3.587	110.451	30.018																				95.6216		95.9672	11.7148
GlobalHealthPriorityBox - Plate VEC	C09	MMV1633829	MMV1633829-01	10 mM	vector control	Eprinomectin				CC[C@@H]([C@@H]1[C@@H](C)C=C[C@@]2(O[C@H]3C[C@H](OC(=O)[C@@H]([C@@](O)([C@@H]4O5)\C(\C5)=C\C=C\[C@H](C)[C@H](O[C@@H]6O[C@@H](C)[C@H](O[C@@H]7O[C@@H](C)[C@@H](NC(=O)C)[C@@H](OC)C7)[C@@H](OC)C6)\C(\C)=C\C3)C=C(C)[C@H]4O)C2)O1)C	115.581	43.026	74.916	39.978																				91.4221		101.101	1.71456
GlobalHealthPriorityBox - Plate VEC	C10	MMV1796401	MMV1796401-01	10 mM	vector control	Spinosad				CC[C@H]1OC(=O)C[C@@H]([C@H](C=C(C)[C@H](C[C@@H](O[C@H]2[C@H](OC)[C@H](OC)[C@@H](OC)[C@H](C)O2)C3)[C@@H]34)[C@H]45)C(=C5)C(=O)[C@H](C)[C@@H](O[C@@H]6O[C@H](C)[C@@H](N(C)C)CC6)CCC1.CC[C@H]7OC(=O)C[C@@H]([C@H](C=C[C@H]8[C@H]9C[C@H](O[C@H]%10[C@H](OC)[C@H](OC)[C@@H](OC)[C@H](C)O%10)C8)[C@H]9%11)C(=C%11)C(=O)[C@H](C)[C@@H](O[C@@H]%12O[C@H](C)[C@@H](N(C)C)CC%12)CCC7	91.454	4.272	132.938	19.834																				93.3309		78.1314	23.7585
GlobalHealthPriorityBox - Plate VEC	C11	MMV1794210	MMV1794210-01	10 mM	vector control					C1C2(c3ccc(OCc4nc(cc(C(=O)NCc5ccco5)cc6)c6[nH]4)cc3)CC(CC(C2)C7)CC17	167.589	91.69	87.511	6.56																				84.4548		97.4948	20.7715
GlobalHealthPriorityBox - Plate VEC	D02	MMV1794214	MMV1794214-01	10 mM	vector control	Vaniliprole				c1(cc(\C=N\c2c(SC(F)(F)F)c(C#N)nn2c3c(Cl)cc(C(F)(F)F)cc3Cl)ccc1O)OC	53.919	1.023	20.998	19.564																				90.9449		84.8405	7.1196
GlobalHealthPriorityBox - Plate VEC	D03	MMV637085	MMV637085-03	10 mM	vector control	Boric Acid				OB(O)O	162.613	37.526	98.694	20.326																				103.543		90.6442	3.2585
GlobalHealthPriorityBox - Plate VEC	D04	MMV003977	MMV003977-05	10 mM	vector control	Propoxur				CNC(Oc1c(OC(C)C)cccc1)=O	129.385	37.132	119.823	4.652																				97.7213		92.7719	8.52206
GlobalHealthPriorityBox - Plate VEC	D05	MMV003972	MMV003972-05	10 mM	vector control	Methomyl				CNC(O\N=C(/SC)\C)=O	137.05	36.485	112.211	52.684																				89.3224		86.2323	2.98094
GlobalHealthPriorityBox - Plate VEC	D06	MMV1577454	MMV1577454-02	10 mM	vector control	Abamectin				O[C@@](\C(=C\C=C\[C@@H]([C@@H](\C(\C)=C\C[C@@H](O[C@@]1(C=C[C@@H](C)[C@H]([C@H](C)[R])O1)C2)C[C@H]2OC3=O)O[C@@H]4O[C@@H](C)[C@H](O[C@H]5O[C@H](C)[C@@H](O)[C@H](OC)C5)[C@@H](OC)C4)C)\CO6)([C@H]3C=C(C)[C@H]7O)C67	55.603	68.342	75.184	2.676																				89.9905		92.5158	2.85502
GlobalHealthPriorityBox - Plate VEC	D07	MMV1577453	MMV1577453-01	10 mM	vector control	Pirimicarb				Cc1c(C)c(OC(N(C)C)=O)nc(N(C)C)n1	136.812	60.079	108.707	33.068																				87.8907		86.3128	1.1116
GlobalHealthPriorityBox - Plate VEC	D08	MMV003891	MMV003891-04	10 mM	vector control	Malathion				CCOC(CC(C(OCC)=O)SP(OC)(OC)=S)=O	130.921	29.135	128.272	9.823																				95.2398		98.4323	9.63073
GlobalHealthPriorityBox - Plate VEC	D09	MMV004017	MMV004017-06	10 mM	vector control	Azadirachtin				C\C=C(\C(O[C@@H]1[C@]([C@@H]([C@H]2OC3)[C@@]3(C(OC)=O)[C@H](OC(=O)C)C1)(CO[C@@]4(C(OC)=O)O)[C@@H]4[C@@]([C@]56[C@@]([C@H]7C[C@@H]5O[C@H]8[C@]7(O)C=CO8)(C)O6)(C)[C@@H]2O)=O)/C	105.65	18.656	129.856	33.178																				96.0988		89.6223	17.463
GlobalHealthPriorityBox - Plate VEC	D10	MMV637769	MMV637769-05	10 mM	vector control	Permethrin				CC1(C(C(OCc2cc(Oc3ccccc3)ccc2)=O)C1C=C(Cl)Cl)C	151.143	64.857	78.091	5.973																				98.294		70.4389	34.4972
GlobalHealthPriorityBox - Plate VEC	D11	MMV1794215	MMV1794215-01	10 mM	vector control	Pyriprole				C(c1c(c(n(n1)c2c(cc(cc2Cl)C(F)(F)F)Cl)NCc3ncccc3)SC(F)F)#N	131.201	24.635	47.2	50.447																				101.444		85.6129	36.5935
GlobalHealthPriorityBox - Plate VEC	E02	MMV1794211	MMV1794211-01	10 mM	vector control					c1(ccc(c2c(C)c(OCc3ccccc3\C(=C/OC)\C(=O)OC)n(C)n2)c(C)c1)C	10.253	2.354	6.334	0.106																				14.9726		46.5279	16.9948
GlobalHealthPriorityBox - Plate VEC	E03	MMV1634083	MMV1634083-01	10 mM	vector control	Benclothiaz				Clc1cccc2c1snc2	68.546	82.532	124.519	31.785																				86.0773		96.0927	6.40985
GlobalHealthPriorityBox - Plate VEC	E04	MMV1634506	MMV1634506-01	10 mM	vector control	Cyphenothrin				CC(=CC1C(C1(C)C)C(OC(c2cccc(c2)Oc3ccccc3)C#N)=O)C	144.548	4.698	83.313	65.253																				100.585		78.1875	16.8087
GlobalHealthPriorityBox - Plate VEC	E05	MMV1633824	MMV1633824-01	10 mM	vector control	Pyriproxyfen				CC(Oc1ncccc1)COc2ccc(Oc3ccccc3)cc2	46.326	52.839	50.737	33.527																				75.5786		88.8638	8.30019
GlobalHealthPriorityBox - Plate VEC	E06	MMV1577464	MMV1577464-02	10 mM	vector control	Dinotefuran				CN\C(\N[N+]([O-])=O)=N\CC1COCC1	125.261	32.241	90.898	63.842																				92.9492		91.8154	13.8006
GlobalHealthPriorityBox - Plate VEC	E07	MMV1577458	MMV1577458-01	10 mM	vector control	Chlorfenapyr				CCOCn1c(C(F)(F)F)c(Br)c(C#N)c1c2ccc(Cl)cc2	6.933	0.836	30.093	28.134																				76.533		79.6422	2.55314
GlobalHealthPriorityBox - Plate VEC	E08	MMV1577474	MMV1577474-01	10 mM	vector control	Metaflumizone				FC(Oc1ccc(NC(N\N=C(/c2cc(C(F)(F)F)ccc2)\Cc3ccc(C#N)cc3)=O)cc1)(F)F	91.278	23.351	98.161	47.632																				96.0988		97.0039	0.714234
GlobalHealthPriorityBox - Plate VEC	E09	MMV1577890	MMV1577890-02	10 mM	vector control	Sulfoxaflor				c1nc(C(F)(F)F)ccc1C(C)S(C)(=NC#N)=O	173.211	39.674	71.579	27.693																				90.6586		91.2245	10.7104
GlobalHealthPriorityBox - Plate VEC	E10	MMV1501398	MMV1501398-02	10 mM	vector control	Tetramethrin				C(C1C(C)(C)C1C(=O)OCN2C(C(CCCC3)=C3C2=O)=O)=C(C)C	127.476	9.386	85.874	49.17																				100.012		93.6506	4.19462
GlobalHealthPriorityBox - Plate VEC	E11	MMV1794209	MMV1794209-01	10 mM	vector control	Dunniol				c1(cccc2)c2C(=O)C(C(C)(C)C=C)=C(O)C1=O	164.345	43.55	98.795	19.367																				100.966		102.557	3.63382
GlobalHealthPriorityBox - Plate VEC	F02	MMV1794207	MMV1794207-01	10 mM	vector control	Acetoprole				n1(c(N)c(S(C)=O)c(C(=O)C)n1)c2c(Cl)cc(C(F)(F)F)cc2Cl	107.452	13.659	118.804	29.851																				83.214		94.6004	1.02864
GlobalHealthPriorityBox - Plate VEC	F03	MMV1633828	MMV1633828-01	10 mM	vector control	Moxidectin				CO\N=C(/[C@H](C)C(\C(=C\C(C)C)\C)O[C@@]12O[C@H]3C[C@@](OC(=O)C([C@@](O)([C@@H]4O5)\C(\C5)=C\C=C\[C@H](C)C\C(\C)=C\C3)C=C(C)C4)(O)C1)\C2	95.865	118.928	52.016	64.129																				95.8125		99.4985	0.130789
GlobalHealthPriorityBox - Plate VEC	F04	MMV1577469	MMV1577469-01	10 mM	vector control	Flupyradifurone				O=C1OCC(N(CC(F)F)Cc2cnc(Cl)cc2)=C1	113.995	7.27	92.535	8.306																				89.3224		96.6729	3.86525
GlobalHealthPriorityBox - Plate VEC	F05	MMV078538	MMV078538-02	10 mM	vector control	Diflubenzuron				C(=O)(c1c(cccc1F)F)NC(=O)Nc(cc2)ccc2Cl	81.009	2.425	99.608	12.161																				84.5502		92.7692	8.38564
GlobalHealthPriorityBox - Plate VEC	F06	MMV002231	MMV002231-05	10 mM	vector control	Selamectin				O[C@](\C(=C\C=C\[C@@H]([C@@H](\C(=C\C[C@@]([H])(O[C@@]1(CC[C@H](C)[C@@]([H])(C2CCCCC2)O1)C3)C[C@]3([H])OC4=O)\C)O[C@@H]5O[C@H]([C@H](O)[C@@H](OC)C5)C)C)\CO6)([C@]47[H])[C@@]6([H])\C(\C(=C7)C)=N/O	110.703	21.302	88.753	8.707																				89.3224		97.4636	6.93453
GlobalHealthPriorityBox - Plate VEC	F07	MMV1577463	MMV1577463-01	10 mM	vector control	Diafenthiuron				CC(c1c(NC(NC(C)(C)C)=S)c(C(C)C)cc(Oc2ccccc2)c1)C	166.252	93.769	111.117	32.221																				90.6586		89.4584	0.673045
GlobalHealthPriorityBox - Plate VEC	F08	MMV1577471	MMV1577471-01	10 mM	vector control	Hydramethylnon				CC1(CNC(=NN=C(C=Cc2ccc(C(F)(F)F)cc2)C=Cc3ccc(C(F)(F)F)cc3)NC1)C	105.873	18.756	103.615	10.105																				106.597		88.7486	7.34147
GlobalHealthPriorityBox - Plate VEC	F09	MMV1634079	MMV1634079-01	10 mM	vector control	Chlormethiuron				Cc1cc(ccc1NC(N(C)C)=S)Cl	146.813	33.318	106.025	64.112																				88.177		98.6034	6.17479
GlobalHealthPriorityBox - Plate VEC	F10	MMV1577462	MMV1577462-02	10 mM	vector control	Cyfluthrin				CC1(C(C(OC(c2cc(Oc3ccccc3)c(F)cc2)C#N)=O)C1C=C(Cl)Cl)C	145.897	45.418	115.021	41.84																				73.4789		94.0338	4.07338
GlobalHealthPriorityBox - Plate VEC	F11	MMV1794206	MMV1794206-01	10 mM	vector control	Flufenerim				c1(c(Cl)c(C(C)F)ncn1)NCCc2ccc(OC(F)(F)F)cc2	10.132	2.713	10.981	5.514																				82.9277		90.5196	4.27594
GlobalHealthPriorityBox - Plate VEC	G02	MMV002287	MMV002287-06	10 mM	vector control	Secnidazole				CC(Cn1c([N+]([O-])=O)cnc1C)O	127.53	28.106	120.011	42.119																				100.107		93.3762	12.2944
GlobalHealthPriorityBox - Plate VEC	G03	MMV689586	MMV689586-02	10 mM	vector control	Fluralaner				c1(cc(Cl)cc(C2(C(F)(F)F)ON=C(c3cc(C)c(C(=O)NCC(NCC(F)(F)F)=O)cc3)C2)c1)Cl	9.067	1.207	43.789	50.341																				103.162		92.4075	9.59823
GlobalHealthPriorityBox - Plate VEC	G04	MMV1794216	MMV1794216-01	10 mM	vector control	NC 196				C1=NN(Cc2ccccc2)C(=O)C=C1OCCNC(OCC)=O	97.305	17.841	100.237	37.01																				100.68		91.096	13.9768
GlobalHealthPriorityBox - Plate VEC	G05	MMV1633826	MMV1633826-01	10 mM	vector control	Dicyclanil				N#Cc1c(N)nc(NC2CC2)nc1N	95.416	4.157	91.332	2.222																				92.9492		99.6663	11.1105
GlobalHealthPriorityBox - Plate VEC	G06	MMV1633825	MMV1633825-01	10 mM	vector control	Fluazuron				O=C(Nc1cc(Oc2c(Cl)cc(C(F)(F)F)cn2)c(Cl)cc1)NC(c3c(F)cccc3F)=O	148.791	57.608	46.724	57.111																				83.9776		93.0373	17.1202
GlobalHealthPriorityBox - Plate VEC	G07	MMV1577467	MMV1577467-01	10 mM	vector control	Fenpyroximate				Cc1c(C=NOCc2ccc(C(OC(C)(C)C)=O)cc2)c(Oc3ccccc3)n(C)n1	101.862	0.468	83.516	3.591																				89.036		95.0066	9.42783
GlobalHealthPriorityBox - Plate VEC	G08	MMV1577460	MMV1577460-01	10 mM	vector control	Clothianidin				N(Cc(cnc1Cl)s1)\C(=N\[N+]([O-])=O)\NC	127.085	20.132	112.375	29.743																				85.6955		90.6473	18.1167
GlobalHealthPriorityBox - Plate VEC	G09	MMV1577456	MMV1577456-01	10 mM	vector control	Bifenthrin				Cc1c(c2ccccc2)cccc1COC([C@H]3C(C)(C)[C@H]3C=C(C(F)(F)F)Cl)=O	156.335	16.492	123.316	42.221																				95.2398		87.0538	6.93403
GlobalHealthPriorityBox - Plate VEC	G10	MMV1577473	MMV1577473-02	10 mM	vector control	Indoxacarb				COC(N(c1ccc(OC(F)(F)F)cc1)C(N2N=C([C@@]3(C(OC)=O)OC2)c(c4C3)ccc(Cl)c4)=O)=O	115.247	12.239	46.274	53.698																				96.2897		100.349	6.6391
GlobalHealthPriorityBox - Plate VEC	G11	MMV003974	MMV003974-02	10 mM	vector control	Lavifos				COP(Oc1ccc(Sc2ccc(OP(OC)(OC)=S)cc2)cc1)(OC)=S	117.954	0.314	118.175	28.645																				92.7583		93.4334	1.94798
GlobalHealthPriorityBox - Plate VEC	H02	MMV673126	MMV673126-04	10 mM	vector control					CCN(\C(\NC)=C\[N+]([O-])=O)Cc1cnc(Cl)cc1	131.915	20.184	86.853	2.409																				89.6087		95.2595	4.67057
GlobalHealthPriorityBox - Plate VEC	H03	MMV1796254	MMV1796254-01	10 mM	vector control	Bufencarb				C(c1cccc(OC(=O)NC)c1)(CC)CC.O(c2cccc(C(C)CCC)c2)C(=O)NC	146.715	39.231	96.347	32.612																				81.8778		98.4015	10.5155
GlobalHealthPriorityBox - Plate VEC	H04	MMV003958	MMV003958-04	10 mM	vector control	Chlorpyrifos				CCOP(Oc1c(Cl)cc(Cl)c(Cl)n1)(OCC)=S	110.52	18.924	142.087	1.932																				68.9931		92.8697	11.0477
GlobalHealthPriorityBox - Plate VEC	H05	MMV688934	MMV688934-06	10 mM	vector control	Tolfenpyrad				CCc1c(Cl)c(C(NCc2ccc(Oc3ccc(C)cc3)cc2)=O)n(C)n1	120.309	44.814	66.44	12.205																				79.8735		98.0507	17.1811
GlobalHealthPriorityBox - Plate VEC	H06	MMV1577472	MMV1577472-02	10 mM	vector control	Imidacloprid				[O-][N+](\N=C(\N(Cc1cnc(Cl)cc1)CC2)/N2)=O	98.317	10.007	92.841	21.033																				86.4591		90.1716	15.9851
GlobalHealthPriorityBox - Plate VEC	H07	MMV1577466	MMV1577466-01	10 mM	vector control	Etofenprox				CCOc1ccc(C(C)(C)COCc2cc(Oc3ccccc3)ccc2)cc1	115.504	12.416	97.005	7.691																				39.3104		79.3881	23.9442
GlobalHealthPriorityBox - Plate VEC	H08	MMV003975	MMV003975-04	10 mM	vector control	Bendiocarb				CNC(Oc1c(c2ccc1)OC(C)(C)O2)=O	129.425	36.811	95.614	22.019																				96.0033		86.8327	7.94768
GlobalHealthPriorityBox - Plate VEC	H09	MMV1577470	MMV1577470-01	10 mM	vector control	Chlorindan				[H][C@@]1([C@](C(Cl)(Cl)[C@@]23Cl)(Cl)C(Cl)=C2Cl)[C@@]3([H])[C@@H](Cl)[C@H](Cl)C1	129.839	15.177	103.737	8.069																				78.251		64.8015	46.8162
GlobalHealthPriorityBox - Plate VEC	H10	MMV1577468	MMV1577468-02	10 mM	vector control	Flonicamid				N#CCNC(c1c(C(F)(F)F)ccnc1)=O	141.899	26.898	108.771	10.617																				87.5089		85.919	5.59443
GlobalHealthPriorityBox - Plate VEC	H11	MMV1634507	MMV1634507-01	10 mM	vector control	Flumethrin				CC1(C(C1C(OC(c2ccc(c(c2)Oc3ccccc3)F)C#N)=O)\C=C(\c4ccc(cc4)Cl)/Cl)C	118.532	19.268	118.938	52.559																				93.3309		74.7794	24.8534
GlobalHealthPriorityBox - Plate ZND	A02	MMV673982	MMV673982-02	10 mM	zoonotifc and neclected diseases					n1c(n[nH]c1CC(F)(F)F)c2cc3c([nH]nc3c4ccc(C#N)cc4)cc2	113.548	50.753	108.928	55.081																				98.316	1.06493	94.05	4.65498
GlobalHealthPriorityBox - Plate ZND	A03	MMV1542798	MMV1542798-02	10 mM	zoonotifc and neclected diseases					Clc1cc(C(F)(F)F)cc(Nc2n(CCC(C)N)c(c3n2)nc(NC4CCCC4)nc3)c1	7.246	4.597	11.206	3.259	4.6	62.66	84.08	55.3	51.59	9.95	3.46	23.27	0.05											17.2244	3.48043	10.9125	9.27261	6.53	98.17	89.93	91.61	86.87	16.15	0.07	24.6	0.7
GlobalHealthPriorityBox - Plate ZND	A04	MMV1829150	MMV1829150-01	10 mM	zoonotifc and neclected diseases					O(C1CCN(C)CC1)c2c3c(nc(Nc4ccccc4)n2)[nH]cc3c5cn(nc5)C	17.929	17.2	78.309	22.625																				78.9496	1.08505	89.0009	0.200096
GlobalHealthPriorityBox - Plate ZND	A05	MMV1829412	MMV1829412-01	10 mM	zoonotifc and neclected diseases					O=C(c1cc(c2[nH]1)c(C)cc(C)c2)N[C@@H](C)c3ccccc3	69.379	42.531	7.91	0.624																				87.4982	4.35513	86.1338	2.78048
GlobalHealthPriorityBox - Plate ZND	A06	MMV1828058	MMV1828058-01	10 mM	zoonotifc and neclected diseases					Fc1ccc(OCC2Nc3nc(NC4CCC5(CCCC5)CC4)c(cc(C)cn6)c6n3)c2c1	38.818	41.072	73.618	0.361																				95.0246	2.78738	85.7826	3.83954
GlobalHealthPriorityBox - Plate ZND	A07	MMV893256	MMV893256-02	10 mM	zoonotifc and neclected diseases					CC1(CC1)Nc2nc(c3cn2)n(C4CCNC4)c(Nc5cc(Cl)cc(C(F)(F)F)c5)n3	6.624	1.692	6.986	0.684																				52.082	9.23165	83.4818	4.74827
GlobalHealthPriorityBox - Plate ZND	A08	MMV1592761	MMV1592761-02	10 mM	zoonotifc and neclected diseases					Clc1ccc2n(c1)c(c3cccc(NC4CCNC4)n3)cn2	56.563	72.197	78.839	12.757																				83.1403	6.46884	92.0321	9.72356
GlobalHealthPriorityBox - Plate ZND	A09	MMV892517	MMV892517-02	10 mM	zoonotifc and neclected diseases					Clc1cc(C(F)(F)F)cc(Nc2n([C@@H]3C[C@@H](N)C3)c(c4n2)nc(NC(C)(C)C)nc4)c1	5.729	0.649	7.816	2.314																				11.3024	14.5084	50.8578	0.837393
GlobalHealthPriorityBox - Plate ZND	A10	MMV1828766	MMV1828766-01	10 mM	zoonotifc and neclected diseases					Fc1ccc(cc(C(N[C@@H](C)c2ccccc2)=O)[nH]3)c3c1	82.491	51.157	83.083	22.368																				101.254	1.97219	91.4691	1.1393
GlobalHealthPriorityBox - Plate ZND	A11	MMV1579822	MMV1579822-02	10 mM	zoonotifc and neclected diseases					Clc1cc(C(F)(F)F)cc(Nc2nc(cnc(OC3CCC3)c4)c4n2[C@@H]5CCNC5)c1	64.042	73.98	79.566	5.81																				107.759	1.39408	99.7859	2.67508
GlobalHealthPriorityBox - Plate ZND	B02	MMV1558322	MMV1558322-02	10 mM	zoonotifc and neclected diseases					Clc1cc(Nc2n(CCN(C)C)c(c3n2)cc(NC4CCC4)nc3)cc(C(F)(F)F)c1	104.179	29.14	80.856	105.837																				104.374	1.35838	101.509	6.74406
GlobalHealthPriorityBox - Plate ZND	B03	MMV1542799	MMV1542799-02	10 mM	zoonotifc and neclected diseases					Clc1cc(C(F)(F)F)cc(Nc2n(CCC(C)N)c(c3n2)nc(NC(C)(C)C)nc3)c1	5.861	1.329	6.253	0.787	4.77	57.87	54.6	57.95	56.31	8.81	1.71	23.15	0.7											12.8024	15.1206	19.3862	12.6625	18.57	94.18	99.96	97.59	90.7	17.2	0.28
GlobalHealthPriorityBox - Plate ZND	B04	MMV1829350	MMV1829350-01	10 mM	zoonotifc and neclected diseases					s1ccc(c(nc(NCCC)n2)NC3CCCCC3)c12	48.188	57.93	14.722	13.105																				88.3329	4.50515	85.4681	7.02026
GlobalHealthPriorityBox - Plate ZND	B05	MMV693133	MMV693133-02	10 mM	zoonotifc and neclected diseases					Clc1c(Cl)cc(Nc2n(C3CCNCC3)c(c4n2)nc(NC5CC5)nc4)cc1	73.044	45.478	73.683	7.744																				91.3929	5.06243	76.9049	16.3944
GlobalHealthPriorityBox - Plate ZND	B06	MMV1829114	MMV1829114-01	10 mM	zoonotifc and neclected diseases					Fc1cccc([nH]c(C(N[C@@H](CC)c2ccccc2)=O)c3)c13	5.181	0.607	8.068	1.646																				99.0467	15.531	77.8851	3.41295
GlobalHealthPriorityBox - Plate ZND	B07	MMV1829290	MMV1829290-01	10 mM	zoonotifc and neclected diseases					FC(c1ccnc(Nc2cn(c3n2)cc(cc3)c4ccc(N5CCOCC5)nc4)n1)(F)F	132.215	42.025	73.719	31.395																				92.11	3.2788	91.1494	0.418745
GlobalHealthPriorityBox - Plate ZND	B08	MMV674884	MMV674884-02	10 mM	zoonotifc and neclected diseases					Cc1cccc(Nc2nccc(c3cccc(C#N)c3)n2)c1	49.136	7.928	84.074	20.615																				89.8419	0.342542	80.5511	7.72032
GlobalHealthPriorityBox - Plate ZND	B09	MMV1545678	MMV1545678-02	10 mM	zoonotifc and neclected diseases					Clc1cc(Cl)cc(Nc2n(C3CCNC3)c(c4n2)cc(NC5CCCC5)nc4)c1	6.79	0.254	7.857	0.704																				77.3673	22.5922	52.1844	15.6116
GlobalHealthPriorityBox - Plate ZND	B10	MMV1828728	MMV1828728-01	10 mM	zoonotifc and neclected diseases					O1CC(CNc2c(C)c(nc(NC3(CC3)c4ccc(C#N)cc4)n2)C)C1	22.292	22.269	87.835	9.154																				96.1852	6.87104	97.1466	3.66315
GlobalHealthPriorityBox - Plate ZND	B11	MMV1828814	MMV1828814-01	10 mM	zoonotifc and neclected diseases					FC(c1ccc(Oc2cn(c3n2)cc(cc3)c4ccc(C#N)cn4)nc1)(F)F	82.164	1.995	32.287	31.204																				109.472	2.32342	101.416	2.11475
GlobalHealthPriorityBox - Plate ZND	C02	MMV1558949	MMV1558949-02	10 mM	zoonotifc and neclected diseases					O=C(N1CC2(COC2)C1)c3ccc(Nc4nccc(c5cc(Cl)cc(C(F)(F)F)c5)n4)cc3	50.614	64.261	62.949	79.145																				96.842	0.341276	95.9664	4.04832
GlobalHealthPriorityBox - Plate ZND	C03	MMV1542822	MMV1542822-02	10 mM	zoonotifc and neclected diseases					O=C(c1ccc(Nc2ncccc2)cc1)Nc3cc(C(=O)N4CC(C)(O)C4)ccc3	140.65	82.749	55.816	52.954																				107.119	5.37239	106.129	1.22345
GlobalHealthPriorityBox - Plate ZND	C04	MMV691936	MMV691936-02	10 mM	zoonotifc and neclected diseases					[H][C@@]1(CN(C(c2ccc(Nc3nccc(c4ccc(Cl)cc4)n3)cc2)=O)CC1)CO	116.743	19.667	112.756	56.052																				89.6411	4.53622	91.1214	10.0946
GlobalHealthPriorityBox - Plate ZND	C05	MMV692623	MMV692623-03	10 mM	zoonotifc and neclected diseases					Clc1cc(C(F)(F)F)cc(Nc2nc(cnc(NC3CCOCC3)n4)c4n2C5CCNCC5)c1	5.136	0.652	110.672	37.041																				79.8089	0.549091	93.8532	7.57398
GlobalHealthPriorityBox - Plate ZND	C06	MMV1558323	MMV1558323-02	10 mM	zoonotifc and neclected diseases					Clc1cc(Nc2n(CCN(C)C)c(c3n2)cc(NC4CCCC4)nc3)cc(C(F)(F)F)c1	123.701	43.606	39.617	43.282																				104.711	3.05264	94.0853	1.34797
GlobalHealthPriorityBox - Plate ZND	C07	MMV1579936	MMV1579936-02	10 mM	zoonotifc and neclected diseases					OCCN1CCc(c2CC1)c(NC3(CC4C3)C4)nc(NCc5c(F)cc(F)cc5)n2	5.18	0.112	32.201	37.598																				19.8329	15.989	69.4281	23.4518
GlobalHealthPriorityBox - Plate ZND	C08	MMV1848726	MMV1848726-01	10 mM	zoonotifc and neclected diseases					CCOc1c(C#N)cc(c2nc(Nc3cc(OC)cnc3)ncc2)cc1	68.707	84.234	88.499	7.758																				86.8467	2.48389	100.294	6.52119
GlobalHealthPriorityBox - Plate ZND	C09	MMV1545674	MMV1545674-02	10 mM	zoonotifc and neclected diseases					Clc1cc(Nc2n(C3CCNC3)c(c4n2)cc(NC(C)(C)C)nc4)cc(C(F)(F)F)c1	7.088	0.675	8.446	1.268	40	53.6	53.4	54.74	59.3	9.83	5.06	93.4	5.7											14.13	10.2304	15.1157	12.1755	59.84	98.06	95.38	95.02	88.33	17.26	0.09
GlobalHealthPriorityBox - Plate ZND	C10	MMV1828816	MMV1828816-01	10 mM	zoonotifc and neclected diseases					FC(c1ccc(cc(C(NC(CCO)C2CCCCC2)=O)[nH]3)c3c1)(F)F	85.293	112.109	101.395	26.774																				100.433	3.51641	79.1926	27.0987
GlobalHealthPriorityBox - Plate ZND	C11	MMV977436	MMV977436-02	10 mM	zoonotifc and neclected diseases					Clc1cc(C(F)(F)F)cc(c2nc(NCCc3ccc(OC)cc3)ncc2)c1	116.462	26.677	109.53	23.237																				94.5667	10.4166	87.1482	10.2081
GlobalHealthPriorityBox - Plate ZND	D02	MMV692630	MMV692630-04	10 mM	zoonotifc and neclected diseases					OC1CN(C(=O)c2ccc(Nc3nccc(c4ccc(C(F)(F)F)c(Cl)c4)n3)cc2)C1	131.031	34.919	102.937	9.356																				106.007	1.35855	97.6603	3.71831
GlobalHealthPriorityBox - Plate ZND	D03	MMV1542820	MMV1542820-02	10 mM	zoonotifc and neclected diseases					CNc1ccc(c2n1)cc(NC(=O)c3ccc(C(F)(F)F)c(Cl)c3)cc2	77.37	102.085	6.888	1.913																				104.49	10.0673	69.4467	51.4893
GlobalHealthPriorityBox - Plate ZND	D04	MMV692115	MMV692115-02	10 mM	zoonotifc and neclected diseases					Clc1c(cc(c2nc(Nc3ccc(C(=O)NCCN(C)C)cc3)ncc2)cc1)Cl	4.926	0.006	5.831	0.76																				43.3337	32.187	24.4857	3.62681
GlobalHealthPriorityBox - Plate ZND	D05	MMV692857	MMV692857-02	10 mM	zoonotifc and neclected diseases					Clc1cc(Nc2n(C3CCNCC3)c(c4n2)nc(NCC5CC5)nc4)cc(C(F)(F)F)c1	4.756	0.234	53.676	6.449																				17.619	5.59522	95.022	1.19573
GlobalHealthPriorityBox - Plate ZND	D06	MMV1828860	MMV1828860-01	10 mM	zoonotifc and neclected diseases					FC(c1ccc([nH]c(C(N[C@@H](C)c2ccccc2)=O)c3)c3n1)(F)F	56.755	14.869	86.127	8.368																				95.8616	1.04931	88.1746	1.23702
GlobalHealthPriorityBox - Plate ZND	D07	MMV1829556	MMV1829556-01	10 mM	zoonotifc and neclected diseases					FC(c1ccc(cc(C(NC2(CO)CCOCC2)=O)[nH]3)c3c1)(F)F	72.884	17.259	83.865	12.345																				82.1363	10.9619	89.715	5.36966
GlobalHealthPriorityBox - Plate ZND	D08	MMV1829659	MMV1829659-01	10 mM	zoonotifc and neclected diseases					o1c(c2ccccc2)nc(c3c(C)cccn3)n1	87.398	47.343	49.184	59.678																				98.0432	6.64794	99.3058	7.25395
GlobalHealthPriorityBox - Plate ZND	D09	MMV1545675	MMV1545675-02	10 mM	zoonotifc and neclected diseases					Clc1cc(C(F)(F)F)cc(Nc2n(C3CCNC3)c(c4n2)cc(NC(C)C)nc4)c1	6.364	0.946	7.149	2.168																				28.5744	28.9079	66.687	5.56956
GlobalHealthPriorityBox - Plate ZND	D10	MMV1828810	MMV1828810-01	10 mM	zoonotifc and neclected diseases					Fc1cccc(cc(C(N[C@@H](C)c2ccccc2)=O)[nH]3)c13	6.743	1.963	26.877	26.666																				90.3472	2.60628	100.147	2.93787
GlobalHealthPriorityBox - Plate ZND	D11	MMV1829460	MMV1829460-01	10 mM	zoonotifc and neclected diseases					n1c2n(c(Nc3ccccc3)cc1Nc4cc([nH]n4)c5ccccc5)ncc2	10.475	0.389	8.386	0.728																				59.7112	4.13566	67.3767	6.47994
GlobalHealthPriorityBox - Plate ZND	E02	MMV692861	MMV692861-02	10 mM	zoonotifc and neclected diseases					CC(C)Nc1nc(c2cn1)n(C3CCNCC3)c(Nc4cc(Cl)cc(F)c4)n2	94.231	33.351	91.062	25.372																				99.6033	8.04141	100.936	7.81428
GlobalHealthPriorityBox - Plate ZND	E03	MMV692107	MMV692107-02	10 mM	zoonotifc and neclected diseases					CC(C)Nc1nc(c2cn1)n(C3CCNCC3)c(Nc4cc(Cl)cc(C(F)(F)F)c4)n2	4.67	0.594	118.018	36.152																				69.2337	2.67721	90.2257	8.10898
GlobalHealthPriorityBox - Plate ZND	E04	MMV691942	MMV691942-02	10 mM	zoonotifc and neclected diseases					OC1CN(C(c2ccc(Nc3nccc(c4cc(C(F)(F)F)cc(Cl)c4)n3)cc2)=O)C1	85.64	20.496	110.009	34.395																				93.1882	0.759455	88.8599	0.26923
GlobalHealthPriorityBox - Plate ZND	E05	MMV689635	MMV689635-02	10 mM	zoonotifc and neclected diseases					c1cnc(Nc2ccc(C(N3CC(c4nc(C)no4)C3)=O)cc2)nc1c5ccc(Cl)cc5	73.653	20.259	121.615	37.138																				99.1818	4.86734	73.8313	23.9983
GlobalHealthPriorityBox - Plate ZND	E06	MMV1829111	MMV1829111-01	10 mM	zoonotifc and neclected diseases					FC(n1cc(cn1)c2ccc(nc(Nc3cc(nc(C)n3)C)c4)n4c2)F	58.614	21.692	95.237	17.597																				83.811	0.633124	94.129	2.75273
GlobalHealthPriorityBox - Plate ZND	E07	MMV1829523	MMV1829523-01	10 mM	zoonotifc and neclected diseases					Fc1cc(cc([nH]c(C(NC2(CO)CCC(C)(C)CC2)=O)c3)c13)F	6.071	0.671	28.59	29.712																				93.4686	2.89345	93.0987	2.59849
GlobalHealthPriorityBox - Plate ZND	E08	MMV1829575	MMV1829575-01	10 mM	zoonotifc and neclected diseases					o1c(c2ccccc2)nc(c3cccc(C)c3)n1	68.487	21.794	90.586	0.66																				99.3514	2.39342	86.2772	11.8427
GlobalHealthPriorityBox - Plate ZND	E09	MMV1828832	MMV1828832-01	10 mM	zoonotifc and neclected diseases					S(C)(N1CCC(NC(c2cc(c3[nH]2)ccc(C(F)(F)F)c3)=O)CC1)(=O)=O	108.709	66.491	100.919	0.56																				84.7593	1.825	90.7682	1.08813
GlobalHealthPriorityBox - Plate ZND	E10	MMV1829345	MMV1829345-01	10 mM	zoonotifc and neclected diseases					Clc1ccc(nc(C(N[C@H]2C[C@@H](C[C@H]3[C@@H]2C)C3(C)C)=O)c4)n4c1	7.297	0.582	69.532	14.861																				101.958	5.1301	95.5428	0.589486
GlobalHealthPriorityBox - Plate ZND	E11	MMV892523	MMV892523-02	10 mM	zoonotifc and neclected diseases					Clc1cc(Nc2n(C3CCNCC3)c(c4n2)nc(NCC(F)(F)F)nc4)cc(Cl)c1	4.544	0.175	70.439	33.299																				107.345	1.09168	103.87	0.147265
GlobalHealthPriorityBox - Plate ZND	F02	MMV674787	MMV674787-02	10 mM	zoonotifc and neclected diseases					c1cc([nH]nc2c3cccc(NC(=O)C4CC4)c3)c2cc1c5n[nH]c(C6NCCC6)n5	36.418	4.877	62.405	2.624																				94.9557	0.790333	102.004	4.64005
GlobalHealthPriorityBox - Plate ZND	F03	MMV1829088	MMV1829088-01	10 mM	zoonotifc and neclected diseases					O(C(C)C)c1nccc(c2ccc(nc(Nc3c(C)cccn3)c4)n4c2)n1	6.197	0.252	36.107	42.665																				91.0058	0.0467462	101.368	2.38279
GlobalHealthPriorityBox - Plate ZND	F04	MMV1593278	MMV1593278-02	10 mM	zoonotifc and neclected diseases					Cc1nc(NCc2ccc(F)cc2)nc(NCC(C)(C)C)c1C	5.94	1.068	6.77	0.834	7.84	52.67	61.44	58.64	62.55	7.38	0.11	24.1	1.2	8	8	8	16	8	8	8	8	8	8	17.8407	7.724	15.9237	9.01876	19.11	100.55	96.54	94.49	94.2	17.94	0.62			20	4.92	206.6
GlobalHealthPriorityBox - Plate ZND	F05	MMV689626	MMV689626-02	10 mM	zoonotifc and neclected diseases					n1c(c2n(CC3CNCC3)c1Nc4cccc(C(F)(F)F)c4)cnc(NC(C)(C)C)n2	3.653	0.598	114.211	46.831																				91.4722	21.2325	94.497	2.19881
GlobalHealthPriorityBox - Plate ZND	F06	MMV674056	MMV674056-02	10 mM	zoonotifc and neclected diseases					c1cc([nH]nc2c3cc(C(NC)=O)c(F)cc3)c2cc1c4[nH]nc(C5CCCN5)n4	71.469	9.523	98.38	27.961																				105.856	0.873778	104.884	1.58039
GlobalHealthPriorityBox - Plate ZND	F07	MMV1795510	MMV1795510-03	10 mM	zoonotifc and neclected diseases					Clc1cc(Nc2nc(cnc(NC3CC(F)(F)C3)c4)c4n2CCNC)cc(C(F)(F)F)c1	6.623	0.973	22.25	23.638																				26.2278	63.5698	68.9894	8.63037
GlobalHealthPriorityBox - Plate ZND	F08	MMV1829574	MMV1829574-01	10 mM	zoonotifc and neclected diseases					o1c(c2ccccc2)nc(c3ccc(C)cc3)n1	90.535	9.247	43.078	53.207																				86.4845	14.0392	90.1595	1.16725
GlobalHealthPriorityBox - Plate ZND	F09	MMV1828843	MMV1828843-01	10 mM	zoonotifc and neclected diseases					Fc1cc(cc([nH]c(\C(=N\[C@@H](C)c2ccccc2)\N)c3)c13)F	5.982	1.247	34.958	38.25																				15.3205	1.92579	98.5003	4.8959
GlobalHealthPriorityBox - Plate ZND	F10	MMV893417	MMV893417-02	10 mM	zoonotifc and neclected diseases					FC(F)(F)c1cc(C(F)(F)F)cc(Nc2n(C3CCNCC3)c(c4n2)nc(NCC5CC5)nc4)c1	5.308	0.667	34.054	23.579																				20.9416	9.03742	81.904	5.13684
GlobalHealthPriorityBox - Plate ZND	F11	MMV675568	MMV675568-02	10 mM	zoonotifc and neclected diseases					c1(c2n[nH]c(C3NCCC3)n2)ccc([nH]nc4c5ccc(CNC6CC6)cc5)c4c1	31.659	1.136	70.178	23.292																				84.7998	2.16712	88.7842	2.98198
GlobalHealthPriorityBox - Plate ZND	G02	MMV1795508	MMV1795508-03	10 mM	zoonotifc and neclected diseases					Clc1cc(Nc2nc(cnc(NC3CCC3)c4)c4[nH]2)cc(C(F)(F)F)c1	26.977	30.578	109.25	42.322																				10.849	6.21423	70.6385	12.0978
GlobalHealthPriorityBox - Plate ZND	G03	MMV1829377	MMV1829377-01	10 mM	zoonotifc and neclected diseases					FC(COc1cccc(c2ccc(nc(Nc3c(C)cccn3)c4)n4c2)n1)(F)F	8.059	0.939	119.264	23.332																				86.9063	1.23094	96.4743	9.69489
GlobalHealthPriorityBox - Plate ZND	G04	MMV689463	MMV689463-02	10 mM	zoonotifc and neclected diseases					c1cnc(Nc2ccc(C(=O)NCCN3CCCC3)cc2)nc1c4ccc(Cl)cc4	5.815	0.169	50.514	62.47																				7.34436	15.9195	83.5522	11.2932
GlobalHealthPriorityBox - Plate ZND	G05	MMV689625	MMV689625-02	10 mM	zoonotifc and neclected diseases					n1c(c2n(CC3CCNCC3)c1Nc4cccc(C(F)(F)F)c4)cnc(NC(C)(C)C)n2	69.271	31.625	106.543	11.265																				97.1857	4.75804	92.8843	4.34923
GlobalHealthPriorityBox - Plate ZND	G06	MMV674593	MMV674593-02	10 mM	zoonotifc and neclected diseases					c1cc(n(C)nc2c3cccc(C#N)c3)c2cc1c4n[nH]c(C5NCCC5)n4	74.856	47.528	92.748	20.807																				94.1611	4.00855	98.7395	3.36465
GlobalHealthPriorityBox - Plate ZND	G07	MMV1828026	MMV1828026-01	10 mM	zoonotifc and neclected diseases					O=C(C1CC1)Nc2cccc(c3cc(c4[nH]3)nc(nc4)Nc5ccc(N6CCOCC6)cc5)c2	72.567	27.565	78.906	19.731																				85.1556	1.12881	89.6786	6.79815
GlobalHealthPriorityBox - Plate ZND	G08	MMV884814	MMV884814-02	10 mM	zoonotifc and neclected diseases					O=C(c1ccc(Nc2nccc(c3cc(C(F)(F)F)c(Cl)cc3)n2)cc1)NC4CC(N(C)C)C4	6.197	0.108	7.71	2.62																				102.179	7.74957	96.5853	3.67512
GlobalHealthPriorityBox - Plate ZND	G09	MMV1828705	MMV1828705-01	10 mM	zoonotifc and neclected diseases					FC(c1ccc(cc(C(N[C@@H](CCOC)c2ccccc2)=O)[nH]3)c3c1)(F)F	52.225	64.747	30.251	29.414																				92.8967	5.51364	95.1343	8.2026
GlobalHealthPriorityBox - Plate ZND	G10	MMV893415	MMV893415-02	10 mM	zoonotifc and neclected diseases					CC(Nc1nc(n(C2CCNCC2)c(Nc3cc(C(F)(F)F)cc(C(F)(F)F)c3)n4)c4cn1)C	64.47	83.976	103.65	22.332																				106.822	4.95348	103.773	0.546103
GlobalHealthPriorityBox - Plate ZND	G11	MMV1558324	MMV1558324-02	10 mM	zoonotifc and neclected diseases					Clc1cc(Nc2n(C3CCNCC3)c(c4n2)cc(NC(C)C)nc4)cc(C#N)c1	79.101	12.073	105.589	6.385																				105.569	1.28083	97.7971	4.04601
GlobalHealthPriorityBox - Plate ZND	H02	MMV689461	MMV689461-02	10 mM	zoonotifc and neclected diseases					c1cnc(Nc2ccc(C(=O)NC3CCNCC3)cc2)nc1c4ccc(Cl)cc4	6.071	0.671	37.37	42.13																				10.0369	23.9163	98.0166	0.999569
GlobalHealthPriorityBox - Plate ZND	H03	MMV1828855	MMV1828855-01	10 mM	zoonotifc and neclected diseases					O(C(C)C)c1cccc(c2ccc(nc(Nc3c(cccn3)N(C)C)c4)n4c2)n1	84.571	72.618	123.814	19.856																				93.355	3.50869	88.1891	6.16869
GlobalHealthPriorityBox - Plate ZND	H04	MMV1829361	MMV1829361-01	10 mM	zoonotifc and neclected diseases					Clc1ccc(cc(C(N[C@@H](C)c2ccccc2)=O)n3C)c3c1	81.096	52.889	99.561	35.861																				81.6861	16.6241	93.6241	5.12695
GlobalHealthPriorityBox - Plate ZND	H05	MMV1828776	MMV1828776-02	10 mM	zoonotifc and neclected diseases					Cc1cnc2nc(nc(c2c1)NC(C1CC1)C1CC1)NC1COc2ccccc21	8.147	0.5	7.723	1.044																				33.3661	2.15623	83.169	18.5211
GlobalHealthPriorityBox - Plate ZND	H06	MMV893278	MMV893278-02	10 mM	zoonotifc and neclected diseases					O=C(c1ccc(Nc2nccc(c3cc(C(F)(F)F)cc(Cl)c3)n2)cc1)N4CC(NS(=O)(C)=O)CC4	95.448	47.139	121.543	40.317																				82.5373	38.1806	93.1697	0.483997
GlobalHealthPriorityBox - Plate ZND	H07	MMV1829658	MMV1829658-01	10 mM	zoonotifc and neclected diseases					o1c(c2ccccc2)nc(c3ccccc3C)n1	60.515	77.187	93.368	0.152																				86.4509	2.96056	92.8645	6.20116
GlobalHealthPriorityBox - Plate ZND	H08	MMV693130	MMV693130-02	10 mM	zoonotifc and neclected diseases					CN(c1nc(c2cn1)n(C3CCNCC3)c(Nc4cc(Cl)cc(C(F)(F)F)c4)n2)C	5.434	0.111	86.157	30.283																				99.5311	10.5173	102.301	2.62739
GlobalHealthPriorityBox - Plate ZND	H09	MMV1828056	MMV1828056-01	10 mM	zoonotifc and neclected diseases					Fc1cccc([nH]c(C(N[C@@H](C)c2ccccc2)=O)c3)c13	7.429	1.395	20.663	17.568																				68.3529	21.3772	84.0514	3.94261
GlobalHealthPriorityBox - Plate ZND	H10	MMV897662	MMV897662-02	10 mM	zoonotifc and neclected diseases					CN(c1nc(n(C2CCNCC2)c(Nc3cc(C(F)(F)F)cc(Cl)c3)n4)c4cn1)C5CC5	5.985	0.071	54.807	8.276																				12.3379	1.4545	90.906	7.44496
GlobalHealthPriorityBox - Plate ZND	H11	MMV688723	MMV688723-02	10 mM	zoonotifc and neclected diseases					c1cnc(Nc2ccc(C(=O)N3CCS(=O)(=O)CC3)cc2)nc1c4ccc(Cl)cc4	81.304	7.511	76.794	18.295																				98.8446	5.20458	80.5415	17.6716
GlobalHealthPriorityBox - Plate MB2	A02	MMV1791425	MMV1791425-06	10 mM	drug-resistant malaria					Cc1ncc(c2ccc(C3(CCOCC3)CN)cc2)cc1	6.967	1.256	41.39	49.903																				25.4341		58.9835	3.25278
GlobalHealthPriorityBox - Plate MB2	A03	MMV020508	MMV020508-05	10 mM	drug-resistant malaria					Cc1nn(C2CS(=O)(=O)CC2)c(C)c1C3N(Cc4cc5c(OCO5)cc4)C(=O)c(c6N3)cccc6	91.353	11.191	82.218	28.876																				93.6117		84.3396	6.70567
GlobalHealthPriorityBox - Plate MB2	A04	MMV023190	MMV023190-03	10 mM	drug-resistant malaria					c1cc2c(OC3(CCN(Cc4c5c(cncc5)[nH]c4)CC3)CN(Cc6cc(C(N)=O)ccc6)C2)cc1	71.176	6.859	54.235	20.015																				96.5805		85.0031	3.94861
GlobalHealthPriorityBox - Plate MB2	A05	MMV007501	MMV007501-02	10 mM	drug-resistant malaria					CCOC(C(C(c1ccc(Br)cc1)C2=C(CC(C)(C)CC2=O)N3)=C3CC)=O	73.189	13.992	106.127	0.513																				87.0378		82.2762	10.1834
GlobalHealthPriorityBox - Plate MB2	A06	MMV020196	MMV020196-03	10 mM	drug-resistant malaria					CN(CCCN1C(=O)c(c2C1c3ccc(Cl)cc3)[nH]nc2c4c(O)cc(Cl)cc4)C	6.842	1.089	67.987	27.659																				25.4341		83.2933	2.30707
GlobalHealthPriorityBox - Plate MB2	A07	MMV006344	MMV006344-03	10 mM	drug-resistant malaria					CN(CCN1C(=O)c2c(sc3c2CCC(NCc4cc(Cl)ccc4)C3)N=C1)C	5.283	0.611	36.06	43.618																				20.9808		94.2928	9.83744
GlobalHealthPriorityBox - Plate MB2	A08	MMV007300	MMV007300-03	10 mM	drug-resistant malaria					C1C(N2CCC(n3c(c4nc3CCc5ccccc5)nccc4)CC2)CCN(Cc6ccccc6)C1	5.59	0.177	63.228	22.006																				49.8211		86.3302	1.56553
GlobalHealthPriorityBox - Plate MB2	A09	MMV753519	MMV753519-03	10 mM	drug-resistant malaria					CN1CCC(N2CCC(NC(c3sc(c4c3)cccc4F)=O)CC2)CC1	46.64	55.985	130.58	21.715																				15.4672		91.4187	2.18651
GlobalHealthPriorityBox - Plate MB2	A10	MMV019421	MMV019421-05	10 mM	drug-resistant malaria					CCN(CCNC(c1ccc(NC(c2sc(c3c2)n(c4ccc(Cl)cc4)nc3C)=O)cc1)=O)CC	107.755	47.799	59.247	74.541																				61.1663		58.4354	23.5324
GlobalHealthPriorityBox - Plate MB2	A11	MMV029587	MMV029587-04	10 mM	drug-resistant malaria					Cc1nc(c2cc(C(NC3CCC(CCN4CCc(c5CC4)cc(C#N)cc5)CC3)=O)ccc2)[nH]c1	88.394	39.781	38.173	46.712																				92.8694		74.0949	15.5998
GlobalHealthPriorityBox - Plate MB2	B02	MMV1726212	MMV1726212-04	10 mM	drug-resistant malaria					Fc1ccc2c(C(CC2)NCCc3ccccc3O)c1	34.023	38.142	32.8	38.277																				115.454		107.088	3.91293
GlobalHealthPriorityBox - Plate MB2	B03	MMV1808809	MMV1808809-03	10 mM	drug-resistant malaria					O(C)c1cc(c2cnc(c(c3ccccc3)c(c4ccccc4)n5)n5c2N)ccc1OC	70.156	89.752	86.273	39.729																				83.3267		93.1857	15.0379
GlobalHealthPriorityBox - Plate MB2	B04	MMV1804559	MMV1804559-01	10 mM	drug-resistant malaria					n1n(c2c(c1c(cccc3CNC(c(cc4O)c5cc4)CC5)c3)cnc(NC6CCCC6)n2)C	10.176	5.036	5.135	0.116	5.14	52.36	57.9	84.8	56.3	6.95	2.62	23.05	0.68	8	16	16	32	8	8	8	8	8	8	21.2989		18.0192	9.42206	18.02	93.38	96.49	94.74	98.89	16.95	2.47			10	11.48	306.6
GlobalHealthPriorityBox - Plate MB2	B05	MMV020192	MMV020192-04	10 mM	drug-resistant malaria					Cc1nn(c2ccc(OC)cc2)c3c1C(c4c(OCc5ccc(F)cc5)cccc4)CC(=O)N3	52.372	35.73	41.503	25.305																				77.9192		82.4869	0.746971
GlobalHealthPriorityBox - Plate MB2	B06	MMV020033	MMV020033-03	10 mM	drug-resistant malaria					Cc1nn(c2cc(Cl)ccc2)c3c1C(C(c4cc5c(OCO5)cc4)=O)CC(=O)N3	88.32	18.687	68.797	32.043																				91.7031		87.3468	3.85187
GlobalHealthPriorityBox - Plate MB2	B07	MMV023523	MMV023523-03	10 mM	drug-resistant malaria					CC(c1sc(c2c(OC)ccc(Cl)c2)nc1C(NCCN3CCCCC3)=O)C	6.6	0.998	14.834	14.606																				77.6011		94.5254	3.91253
GlobalHealthPriorityBox - Plate MB2	B08	MMV028822	MMV028822-05	10 mM	drug-resistant malaria					Cc1c(Cl)cc(c2c1)N(C(Nc3cc(c4cncnc4)cc(F)c3)=O)CC2	49.67	60.269	106.23	53.746																				101.352		87.0382	5.54741
GlobalHealthPriorityBox - Plate MB2	B09	MMV981619	MMV981619-04	10 mM	drug-resistant malaria					N1(CCCCC1)CCNC(c(cc2c(cc3Cl)ccc3Cl)cnc2)=O	5.8	1.016	52.083	65.965																				30.0994		95.6846	7.24001
GlobalHealthPriorityBox - Plate MB2	B10	MMV1435700	MMV1435700-04	10 mM	drug-resistant malaria					Oc1c(NC(c2ccc(S(NCCc3sccc3)(=O)=O)cc2)=O)nccc1	70.575	91.429	128.366	9.835																				88.7343		88.6815	5.88154
GlobalHealthPriorityBox - Plate MB2	B11	MMV019053	MMV019053-03	10 mM	drug-resistant malaria					Cn1c(C(N(Cc2sccc2)CCc3cc(OC)c(OC)cc3)=O)cc(c14)scc4	31.304	31.901	5.661	0.417																				113.439		97.8633	4.58526
GlobalHealthPriorityBox - Plate MB2	C02	MMV1841740	MMV1841740-03	10 mM	drug-resistant malaria					FC(c1ccc(Nc2c3c(CCC(N)C3)nc(c4cccnc4)n2)cc1)(F)F	5.345	2.542	71.372	93.975																				13.7707		101.563	11.3071
GlobalHealthPriorityBox - Plate MB2	C03	MMV020335	MMV020335-04	10 mM	drug-resistant malaria					COc1ccc(c2sc3c(ncnc3N4CCN(CCN5CCCC5)CC4)c2)cc1	4.958	0.693	4.859	0.61	5.32	53.2	53	52.64	62.18	7.39	1.22	23.16	1.6	32	16	32	16	16	32	32	32	16	32	14.937		7.35301	8.97741	7.35	90.95	89.43	88.22	87.34	16.65	0.35	24.67	0.12	20	6.38	228.7
GlobalHealthPriorityBox - Plate MB2	C04	MMV670631	MMV670631-03	10 mM	drug-resistant malaria					C1CC1c2cn(c(n2)N)CC(c3ccc(cc3Cl)Cl)O	83.185	13.595	83.613	45.369																				73.6779		85.9958	4.17042
GlobalHealthPriorityBox - Plate MB2	C05	MMV1103183	MMV1103183-05	10 mM	drug-resistant malaria					Oc1c(NC(c2cnc(N3CCOCC3)cc2)=O)nccc1	95.831	6.81	92.775	34.403																				81.4182		89.9536	1.28457
GlobalHealthPriorityBox - Plate MB2	C06	MMV019547	MMV019547-07	10 mM	drug-resistant malaria					Cc1c(C(Nc2c(C)ccc(Cl)c2)=O)c(c3c(Cl)cccc3)no1	131.057	15.348	32.777	38.433																				80.1458		79.7349	1.04642
GlobalHealthPriorityBox - Plate MB2	C07	MMV024638	MMV024638-03	10 mM	drug-resistant malaria					c1cc(F)cc(c2cc3c(CC(NCc4c5c(cncc5)[nH]c4)C3)cc2)c1	5.162	0.657	5.291	0.105	4.05	67.37	81	69.66	76.77	11.4	0.28	23.24	0.65											14.3009		6.10857	8.63882	6.10857	94.51	89.87	93.14	87	16.45	1.2	24.55	0.65
GlobalHealthPriorityBox - Plate MB2	C08	MMV024850	MMV024850-02	10 mM	drug-resistant malaria					O=C1c2c(nc(N[C@H]3CNCC3)nc2Nc4ccc5c(S(=O)(=O)CC5)c4)C=CN1	103.787	58.903	62.921	11.823																				113.121		90.701	28.0676
GlobalHealthPriorityBox - Plate MB2	C09	MMV979319	MMV979319-03	10 mM	drug-resistant malaria					CC(CC(c1ncccc1)NCCc2c(O)cccc2)C	41.624	49.521	41.833	49.276																				78.7674		99.7976	6.10964
GlobalHealthPriorityBox - Plate MB2	C10	MMV962005	MMV962005-04	10 mM	drug-resistant malaria					C1OCCN(CC2CCN(c3c(c4ncc3)scc4)CC2)C1	31.36	33.693	90.381	34.361																				32.114		78.9835	1.68936
GlobalHealthPriorityBox - Plate MB2	C11	MMV023951	MMV023951-04	10 mM	drug-resistant malaria					CC(c1nn(Cc2ccccc2)c(C(N3CCC(Oc4cc(OC)ccc4)CC3)=O)c1)(C)C	118.22	17.368	87.372	54.76																				93.8237		82.9121	12.3619
GlobalHealthPriorityBox - Plate MB2	D02	MMV1752548	MMV1752548-04	10 mM	drug-resistant malaria					n1cnc(n(CC)cn2)c2c1N3CCCC(c4ccncc4)C3	62.545	6.376	84.388	25.364																				94.5659		99.661	3.78455
GlobalHealthPriorityBox - Plate MB2	D03	MMV1797658	MMV1797658-04	10 mM	drug-resistant malaria					n1c(C2CCN(CC34C(C3)CNC4)CC2)nccc1c5ccccc5	133.584	5.472	71.356	53.525																				91.173		82.3869	18.5128
GlobalHealthPriorityBox - Plate MB2	D04	MMV006931	MMV006931-04	10 mM	drug-resistant malaria					Cn1c(C(N2Cc(c3OCC2)cc(c4c(c5sc4)cccc5)cc3OCCc6ncccc6)=O)cc(C)n1	87.736	20.898	5.619	0.58																				91.0669		90.0619	0.267726
GlobalHealthPriorityBox - Plate MB2	D05	MMV978042	MMV978042-04	10 mM	drug-resistant malaria					CCN(Cc1c(CNc2c(scc3)c3ncc2)cccc1)CC	5.378	1.612	75.356	1.204																				28.0848		103.204	3.25137
GlobalHealthPriorityBox - Plate MB2	D06	MMV026458	MMV026458-02	10 mM	drug-resistant malaria					CC(c1c2c(NC(=O)C(CNCc3ccc4c(OCO4)c3)=C2)n(c5ccc(Cl)cc5)n1)(C)C	6.743	1.699	5.509	0.423																				66.2558		72.1491	6.41256
GlobalHealthPriorityBox - Plate MB2	D07	MMV1542706	MMV1542706-02	10 mM	drug-resistant malaria					Nc1n(CC(c2c(Cl)cc(Cl)cc2)O)c(c3n1)cccc3	6.464	0.328	95.449	52.184																				30.8416		82.0551	3.77379
GlobalHealthPriorityBox - Plate MB2	D08	MMV023401	MMV023401-03	10 mM	drug-resistant malaria					c1cc(C(NC2CN(c3nc(Nc4ccc(F)cc4)ncc3)CC2)=O)cc(C#N)c1	85.788	23.616	84.139	26.16																				88.0981		89.4784	6.01362
GlobalHealthPriorityBox - Plate MB2	D09	MMV979930	MMV979930-03	10 mM	drug-resistant malaria					CCSC1C(NCCN2c(nccc3)c3OC2=O)CCCC1	93.139	7.037	37.854	48.489																				90.8549		91.3401	2.96113
GlobalHealthPriorityBox - Plate MB2	D10	MMV027331	MMV027331-03	10 mM	drug-resistant malaria					COc1cc(OC)c(c2nc(c3[nH]2)c(NCc4ccccc4)ncc3)cc1	7.792	0.289	6.228	1.325																				26.6004		63.7032	2.72235
GlobalHealthPriorityBox - Plate MB2	D11	MMV022487	MMV022487-03	10 mM	drug-resistant malaria					CC(NCc1cc(c2ccc(NC(c3cc(C#N)ccc3)=O)cc2)ccc1)C	5.953	0.799	87.525	49.126																				27.8728		86.2305	1.56441
GlobalHealthPriorityBox - Plate MB2	E02	MMV1805007	MMV1805007-04	10 mM	drug-resistant malaria					Cn1cc(c2ccnc(Nc3c(OC)cc(N4CCN(C)CC4)cc3)n2)c(c15)ccnc5	4.784	2.074	36.212	41.744																				75.0563		69.0916	3.48769
GlobalHealthPriorityBox - Plate MB2	E03	MMV1760745	MMV1760745-04	10 mM	drug-resistant malaria					Fc1ccc(C(c2ccccc2C(Nc3cc4c(cccc4)nc3)=O)=O)cc1	91.789	17.733	92.902	19.958																				95.5202		88.1674	0.246521
GlobalHealthPriorityBox - Plate MB2	E04	MMV006430	MMV006430-03	10 mM	drug-resistant malaria					CCOc1c(NC(CN2c3c(c(C)c(C(N(C)C)=O)s3)C(=O)N(Cc4ccccc4)C2=O)=O)cccc1	109.103	41.84	104.31	13.425																				107.82		92.0625	1.41817
GlobalHealthPriorityBox - Plate MB2	E05	MMV936405	MMV936405-02	10 mM	drug-resistant malaria					OC1(c(c2OCC1)cccc2)CNS(c3c(F)cccc3)(=O)=O	102.054	4.518	100.712	38.107																				112.909		85.8719	8.75176
GlobalHealthPriorityBox - Plate MB2	E06	MMV020456	MMV020456-07	10 mM	drug-resistant malaria					Cc1cc(O)c(c2n[nH]c(C(Nc3ccc(NC(C)=O)cc3)=O)c2)cc1	82.522	23.788	85.323	0.047																				82.1604		81.7018	2.9943
GlobalHealthPriorityBox - Plate MB2	E07	MMV006597	MMV006597-03	10 mM	drug-resistant malaria					Fc1ccc(C2c(c3NC(=O)CN2C(CCC4CCCC4)=O)cc(Cl)cc3)cc1	94.947	32.031	69.58	87.994																				74.3141		71.1824	2.94706
GlobalHealthPriorityBox - Plate MB2	E08	MMV085494	MMV085494-03	10 mM	drug-resistant malaria					CCN1CCN(Cc2ccc(c3nc(c4c3)nc[nH]c4N[C@@H](c5ccccc5)C)cc2)CC1	46.827	1.921	97.795	31.414																				49.2909		78.1269	3.32053
GlobalHealthPriorityBox - Plate MB2	E09	MMV974630	MMV974630-03	10 mM	drug-resistant malaria					CN(CCN1CCN(c2c(scc3)c3ncc2)CCC1)C	79.502	21.659	75.985	9.824																				99.6554		90.1972	6.61456
GlobalHealthPriorityBox - Plate MB2	E10	MMV014853	MMV014853-05	10 mM	drug-resistant malaria					C1(O)(c(cc(Cl)cc2Cl)c2NC1=O)c3c(C)nc(cccc4)n34	111.388	15.071	99.335	13.073																				118.317		100.697	5.67655
GlobalHealthPriorityBox - Plate MB2	E11	MMV020445	MMV020445-03	10 mM	drug-resistant malaria					COc1cc(OC)c(C(N2CCC3(N(c4ccccc4)CN(CC(NCC5CCCCC5)=O)C3=O)CC2)=O)cc1	50.846	16.303	67.129	5.761																				85.7654		91.8747	5.42277
GlobalHealthPriorityBox - Plate MB2	F02	MMV1704710	MMV1704710-04	10 mM	drug-resistant malaria					S1(=O)(=O)C(c2ccc(cc2)C)=C(C(N3CCC(CC3)C(NCCN4CCCCC4C)=O)=N1)CC	81.931	16.271	88.029	6.172																				88.6282		86.3215	0.0143503
GlobalHealthPriorityBox - Plate MB2	F03	MMV1845852	MMV1845852-03	10 mM	drug-resistant malaria					FC(c1ccc(N2CCOCC2)c(NC(C(C)Nc3ccc(OCCCO4)c4c3)=O)c1)(F)F	125.134	8.599	97.84	35.091																				86.0835		87.4741	1.0848
GlobalHealthPriorityBox - Plate MB2	F04	MMV025013	MMV025013-03	10 mM	drug-resistant malaria					c1cc(Cl)cc(c2nccc3c2nc(c4nonc4N)n3CCCNC(Cc5ccc(Cl)cc5)=O)c1	120.604	41.845	80.548	0.607																				109.516		89.9851	4.35607
GlobalHealthPriorityBox - Plate MB2	F05	MMV959706	MMV959706-02	10 mM	drug-resistant malaria					OC1(CN2CCC(Oc3cc(C(F)(F)F)ccc3)CC2)CNCC1	12.945	8.837	5.365	0.001																				19.0722		98.4992	2.40676
GlobalHealthPriorityBox - Plate MB2	F06	MMV020203	MMV020203-04	10 mM	drug-resistant malaria					CCc1nn(c2c1c3ccccc3)c(Nc4ccncc4)cc(C)n2	75.728	28.298	96.795	7.442																				92.5514		88.311	0.809425
GlobalHealthPriorityBox - Plate MB2	F07	MMV1795555	MMV1795555-01	10 mM	drug-resistant malaria					O=C(c(n1)cc2c(c1c3cc(ccc3)c4ccccc4)[C@H](N(C2)[S@@](C(C)(C)C)=O)CCO)NCCc5ccncc5	52.891	64.825	67.622	9.488																				102.094		82.629	0.591007
GlobalHealthPriorityBox - Plate MB2	F08	MMV1795557	MMV1795557-01	10 mM	drug-resistant malaria					Clc(cc1CN(CCC2(N3CCC(C)C)C(=O)N(CC)C3=O)CC2)cc(c1)O	103.872	27.762	99.401	22.046																				92.8694		90.9907	3.03555
GlobalHealthPriorityBox - Plate MB2	F09	MMV1267536	MMV1267536-03	10 mM	drug-resistant malaria					Cn1c(SCC(Nc2ccc(C(Nc3c(O)cccn3)=O)cc2)=O)ncc1	64.904	80.05	101.917	20.988																				79.4036		87.2124	10.0577
GlobalHealthPriorityBox - Plate MB2	F10	MMV026953	MMV026953-03	10 mM	drug-resistant malaria					CCc1c(O)c2c(C(Cc3c(Cl)cccc3)N(C)CC2)cc1	6.227	1.294	21.375	21.756																				27.7667		78.3268	12.1312
GlobalHealthPriorityBox - Plate MB2	F11	MMV006621	MMV006621-06	10 mM	drug-resistant malaria					CCOCCCNc1n(c2c(c3n1)cc(OC)c(OC)c3)nc(c4ccccc4)n2	120.004	13.516	95.494	20.385																				89.2644		93.0757	13.5172
GlobalHealthPriorityBox - Plate MB2	G02	MMV006187	MMV006187-05	10 mM	drug-resistant malaria					Cc1ccc(c2c3c(sc(C(Nc4ccc(F)cc4)=O)c3N)nc(c25)CCC5)cc1	121.892	9.002	110.355	9.368																				89.5825		81.299	2.28475
GlobalHealthPriorityBox - Plate MB2	G03	MMV007007	MMV007007-06	10 mM	drug-resistant malaria					CN(CCN1c2c(c(C)c(C#N)c(n23)nc(c34)cccc4)CC1)C	43.708	52.973	101.039	15.544																				88.2041		64.5109	4.38947
GlobalHealthPriorityBox - Plate MB2	G04	MMV1167451	MMV1167451-03	10 mM	drug-resistant malaria					Cn1c(c2c(CN3Cc4c(n(Cc5ccccc5)nc4C(NCc6sccn6)=O)CC3)c1)cccc2	32.487	39.409	88.371	40.189																				100.716		89.6905	3.75514
GlobalHealthPriorityBox - Plate MB2	G05	MMV020207	MMV020207-04	10 mM	drug-resistant malaria					Cc1c2c(sc(N(C(c3occc3)=O)CCCn4cncc4)n2)c(C)cc1	7.803	0.704	5.969	0.19																				29.9934		38.4717	1.73491
GlobalHealthPriorityBox - Plate MB2	G06	MMV020709	MMV020709-05	10 mM	drug-resistant malaria					CC(n1ncc2c1nc(c3ccccc3)cc2C(N4c5c(cccc5)CCC4)=O)C	59.776	29.057	71.503	1.53																				89.7946		82.5072	4.54057
GlobalHealthPriorityBox - Plate MB2	G07	MMV660057	MMV660057-02	10 mM	drug-resistant malaria					Clc1cc(NC(c2cc(N3CCC(N4CCCC4)CC3)ncc2)=O)ccc1	5.807	0.375	73.666	30.466																				28.0848		95.5162	5.0295
GlobalHealthPriorityBox - Plate MB2	G08	MMV1796046	MMV1796046-01	10 mM	drug-resistant malaria					n(c1C(=O)N[C@@H]([C@@H](C)CC)c2nc(C(=O)NCc3nc4cs3)c(C)o2)c([C@@H](NC4=O)[C@@H](C)CC)sc1	44.775	3.305	64.373	16.105																				100.504		83.8055	13.057
GlobalHealthPriorityBox - Plate MB2	G09	MMV1266067	MMV1266067-04	10 mM	drug-resistant malaria					Oc1c(NC(c2ccc(Cn3nccc3)cc2)=O)nccc1	123.159	11.549	93.215	22.281																				86.4016		87.3192	8.78743
GlobalHealthPriorityBox - Plate MB2	G10	MMV1804275	MMV1804275-01	10 mM	drug-resistant malaria					O=S(\C=C\C(CCc(c1)cccc1)NC(C(CC(C)C)NC(N(CCOC2)C2)=O)=O)(c(cccc3)c3)=O	96.498	50.989	86.354	14.792																				93.9298		90.822	2.46184
GlobalHealthPriorityBox - Plate MB2	G11	MMV024309	MMV024309-03	10 mM	drug-resistant malaria					COc1ncc(c2cc3c(c(c4ccc(F)cc4)cnc3N)cc2)cc1	38.614	46.88	88.118	69.186																				75.1624		94.2781	3.56278
GlobalHealthPriorityBox - Plate MB2	H02	MMV1798946	MMV1798946-04	10 mM	drug-resistant malaria					Clc1ccc(OCCN2CCC(NC(C3=CNc(ccnc4)c4C3=O)=O)CC2)cc1	101.729	32.42	90.187	13.403																				84.8111		73.4767	23.6071
GlobalHealthPriorityBox - Plate MB2	H03	MMV007282	MMV007282-03	10 mM	drug-resistant malaria					CCC(n1c(C(C(C(=O)Nc(c23)cc(C)cc2)=C3)N4CCN(c5ccccc5)CC4)nnn1)(C)C	91.743	26.366	76.571	23.814																				84.281		85.9729	0.0809522
GlobalHealthPriorityBox - Plate MB2	H04	MMV011471	MMV011471-06	10 mM	drug-resistant malaria					CCOc1ccc(c2nc(NC(Cc3cc(OC)ccc3)=O)sc2C)cc1	83.149	11.187	99.563	11.467																				80.4639		93.6974	8.48683
GlobalHealthPriorityBox - Plate MB2	H05	MMV001197	MMV001197-03	10 mM	drug-resistant malaria					CCN(CC)CCNc1nc(Nc2cccc(OC)c2)c3c(n(c4ccccc4)nc3)n1	4.881	0.802	5.178	0.155																				17.4818		76.2702	3.42703
GlobalHealthPriorityBox - Plate MB2	H06	MMV023573	MMV023573-03	10 mM	drug-resistant malaria					CN(CCOc1c(C#N)c2c(nc(c3cc(OCc4ccccc4)ccc3)[nH]2)cc1)C	5.163	0.101	4.87	0.073																				11.438		50.2165	51.5009
GlobalHealthPriorityBox - Plate MB2	H07	MMV006219	MMV006219-03	10 mM	drug-resistant malaria					Cn1c2c(CS(=O)(=O)c(c23)cccc3)c(C(Nc4cc(Cl)c(F)cc4)=O)n1	103.514	36.836	86.787	21.861																				116.938		99.8483	14.8515
GlobalHealthPriorityBox - Plate MB2	H08	MMV674132	MMV674132-03	10 mM	drug-resistant malaria					C1n(ncc2c3ccc(S(C)(=O)=O)cc3)c2NC(c4cc(S(C5CC5)(=O)=O)ccc4)C1	82.508	50.491	97.089	33.61																				88.0981		72.4577	8.1081
GlobalHealthPriorityBox - Plate MB2	H09	MMV1262756	MMV1262756-04	10 mM	drug-resistant malaria					CCCOc1c(NC(c2nn(c3n2)c(C)ccn3)=O)cc(C(F)(F)F)cc1	84.353	0.915	61.975	27.095																				90.0066		91.6526	0.560514
GlobalHealthPriorityBox - Plate MB2	H10	MMV019177	MMV019177-04	10 mM	drug-resistant malaria					CN(CCNC(c1nc(Nc2cc(Cl)c(Cl)cc2)sc1)=O)C	62.338	27.386	47.392	2.711																				83.6448		92.6632	1.84792
GlobalHealthPriorityBox - Plate MB2	H11	MMV024825	MMV024825-03	10 mM	drug-resistant malaria					CN(C1CCN(Cc2cc(F)ccc2)CC1)c3nccc(NC(c4ccc(F)cc4)=O)c3	9.072	1.305	5.687	1.007																				30.2054		66.0418	19.7399
[truncated: 10 more columns]
